# Supplementary material for: Intrinsically Disordered Segments Affect Protein Half-Life in the Cell and during Evolution
Source: Cell Rep. 2014 Sep 15;8(6):1832–44. doi: 10.1016/j.celrep.2014.07.055 (PMC4358326; doi:10.1016/j.celrep.2014.07.055)
Supplement: Table S7. Data on N-Terminal Disordered Regions, Internal Disordered Regions, and Half-Life for Paralog Pairs [file mmc3.xls]

## Sheet: Paralog pairs data
Table S7: Data on N-terminal disordered regions, internal disordered regions, and half-life for paralog pairs
The last three columns represent dH calculated in three different ways based on the ordering of the paralogs in a pair:
DeltaHalfLifeNTerminal: Each paralog pair is arranged so that dL = L1 - L2 is always positive (i.e. L1 ≥ L2). This order is used for the dH calculation (that is, the half-life of the paralog with the shortest N-terminal disorder will be subtracted from the half-life of the other one, dH = H1 - H2). As a result, dH will be negative for pairs where a divergence in N-terminal disorder coincides with…
DeltaHalfLifeInternal1 and DeltaHalfLifeInternal2: Each paralog pair is arranged so that dI = I1 - I2 is always positive (i.e. I1 ≥ I2). This order is used for the dH calculation (that is, the half-life of the paralog with the smallest number of internal disordered segments will be subtracted from the half-life of the other one, dH = H1 - H2). Since the ΔI = 0 pairs cannot be arranged based on th…
For further information about the data see Figure 4 and the Experimental Procedures.
ParalogA	ParalogB	GeneSymbolA	GeneSymbolB	HalfLifeA	NTerminalDisorderA	NTerminalDisorderClassA	NumberInternalDisorderedRegionsA	TotalInternalLengthA	HalfLifeB	NTerminalDisorderB	NTerminalDisorderClassB	NumberInternalDisorderedRegionsB	TotalInternalLengthB	DeltaHalfLifeNTerminal	DeltaHalfLifeInternal1	DeltaHalfLifeInternal2
YAL005C	YDL229W	SSA1	SSB1	77	1	S	1	80	149	5	S	0	52	72	-72	-72
YAL005C	YNL209W	SSA1	SSB2	77	1	S	1	80	712	5	S	0	57	635	-635	-635
YAL007C	YOR016C	ERP2	ERP4	49	8	S	0	18	606	2	S	0	24	-557	557	-557
YAL007C	YHR110W	ERP2	ERP5	49	8	S	0	18	48	1	S	0	15	1	1	-1
YAL023C	YOR321W	PMT2	PMT3	61	63	L	0	51	9	12	S	0	84	52	-52	52
YAL060W	YBR046C	BDH1	ZTA1	68	0	S	0	0	2	3	S	0	0	-66	-66	-66
YAL060W	YLR460C	BDH1		68	0	S	0	0	9	8	S	0	0	-59	-59	-59
YAL060W	YMR303C	BDH1	ADH2	68	0	S	0	0	41	1	S	0	0	-27	-27	-27
YAL060W	YMR318C	BDH1	ADH6	68	0	S	0	0	57	2	S	0	0	-11	-11	-11
YAL060W	YNL134C	BDH1		68	0	S	0	0	104	3	S	0	0	36	36	36
YAR031W	YAR028W	PRM9		104	3	S	1	60	62	12	S	0	31	-42	42	42
YAR031W	YGL053W	PRM9	PRM8	104	3	S	1	60	79	19	S	1	41	-25	25	-25
YAR071W	YHR215W	PHO11	PHO12	10	1	S	0	8	6	1	S	0	13	-4	-4	4
YAR071W	YBR092C	PHO11	PHO3	10	1	S	0	8	9	1	S	0	12	-1	-1	1
YAR071W	YBR093C	PHO11	PHO5	10	1	S	0	8	18	1	S	0	21	8	8	-8
YBL011W	YKR067W	GPT1	GPT2	205	44	L	1	123	24	31	L	1	69	181	181	-181
YBL016W	YDL108W	FUS3	KIN28	43	8	S	0	26	336	1	S	0	12	-293	-293	293
YBL016W	YPL031C	FUS3	PHO85	43	8	S	0	26	217	4	S	0	11	-174	-174	174
YBL016W	YOR061W	FUS3	CKA2	43	8	S	0	26	54	46	L	0	0	11	-11	11
YBL039C	YJR103W	URA7	URA8	389	0	S	0	5	32	0	S	0	0	-357	357	-357
YBL056W	YER089C	PTC3	PTC2	54	19	S	1	107	100	3	S	0	74	-46	-46	-46
YBL064C	YDR453C	PRX1	TSA2	117	2	S	0	23	149	2	S	0	0	32	-32	32
YBL075C	YAL005C	SSA3	SSA1	59	1	S	2	84	77	1	S	1	80	18	-18	-18
YBL075C	YDL229W	SSA3	SSB1	59	1	S	2	84	149	5	S	0	52	90	-90	-90
YBL075C	YNL209W	SSA3	SSB2	59	1	S	2	84	712	5	S	0	57	653	-653	-653
YBL079W	YER105C	NUP170	NUP157	20	7	S	1	229	33	8	S	0	211	13	-13	-13
YBL099W	YBR127C	ATP1	VMA2	49	7	S	0	52	29	3	S	0	51	20	20	-20
YBR001C	YDR001C	NTH2	NTH1	29	2	S	1	100	30	27	S	0	46	1	-1	-1
YBR015C	YJL186W	TTP1	MNN5	15	7	S	0	71	13	7	S	0	55	-2	2	-2
YBR016W	YDL012C			98	2	S	1	78	320	60	L	0	17	222	-222	-222
YBR024W	YBR037C	SCO2	SCO1	13	10	S	0	60	74	70	L	0	28	61	-61	61
YBR028C	YPL026C		SKS1	64	127	L	0	66	879	2	S	0	4	-815	-815	815
YBR028C	YDL108W		KIN28	64	127	L	0	66	336	1	S	0	12	-272	-272	272
YBR028C	YLR113W		HOG1	64	127	L	0	66	273	10	S	1	120	-209	209	209
YBR028C	YPL031C		PHO85	64	127	L	0	66	217	4	S	0	11	-153	-153	153
YBR028C	YFL029C		CAK1	64	127	L	0	66	141	1	S	0	10	-77	-77	77
YBR028C	YDL159W		STE7	64	127	L	0	66	14	189	L	0	13	-50	50	-50
YBR028C	YFR014C		CMK1	64	127	L	0	66	111	37	L	0	12	-47	-47	47
YBR028C	YOR231W		MKK1	64	127	L	0	66	18	219	L	0	13	-46	46	-46
YBR028C	YDL101C		DUN1	64	127	L	0	66	102	34	L	1	114	-38	38	38
YBR028C	YPL140C		MKK2	64	127	L	0	66	29	211	L	0	13	-35	35	-35
YBR028C	YGR040W		KSS1	64	127	L	0	66	83	9	S	0	42	-19	-19	19
YBR028C	YPL209C		IPL1	64	127	L	0	66	78	103	L	0	12	-14	-14	14
YBR028C	YHR030C		SLT2	64	127	L	0	66	62	17	S	1	156	2	-2	-2
YBR028C	YIL035C		CKA1	64	127	L	0	66	62	27	S	0	0	2	2	-2
YBR028C	YOR061W		CKA2	64	127	L	0	66	54	46	L	0	0	10	10	-10
YBR028C	YBL016W		FUS3	64	127	L	0	66	43	8	S	0	26	21	21	-21
YBR028C	YGR052W			64	127	L	0	66	35	0	S	1	64	29	-29	-29
YBR028C	YDR247W		VHS1	64	127	L	0	66	28	9	S	0	11	36	36	-36
YBR028C	YPL203W		TPK2	64	127	L	0	66	25	69	L	0	45	39	39	-39
YBR028C	YKL166C		TPK3	64	127	L	0	66	24	1	S	1	109	40	-40	-40
YBR028C	YMR139W		RIM11	64	127	L	0	66	21	36	L	0	0	43	43	-43
YBR054W	YDR033W	YRO2	MRH1	83	1	S	0	14	208	1	S	0	15	125	125	-125
YBR067C	YOR247W	TIP1	SRL1	233	3	S	1	105	56	2	S	0	55	177	177	177
YBR068C	YBR132C	BAP2	AGP2	18	97	L	0	9	89	8	S	1	62	-71	71	71
YBR068C	YEL063C	BAP2	CAN1	18	97	L	0	9	29	90	L	0	4	-11	-11	11
YBR068C	YDR046C	BAP2	BAP3	18	97	L	0	9	27	92	L	0	3	-9	-9	9
YBR068C	YOL020W	BAP2	TAT2	18	97	L	0	9	26	3	S	1	81	-8	8	8
YBR068C	YGR191W	BAP2	HIP1	18	97	L	0	9	23	8	S	1	74	-5	5	5
YBR068C	YPL274W	BAP2	SAM3	18	97	L	0	9	16	80	L	0	13	2	-2	2
YBR068C	YPL265W	BAP2	DIP5	18	97	L	0	9	7	88	L	0	11	11	-11	11
YBR068C	YLL061W	BAP2	MMP1	18	97	L	0	9	2	74	L	0	0	16	16	-16
YBR069C	YLL061W	TAT1	MMP1	42	3	S	1	104	2	74	L	0	0	-40	40	40
YBR069C	YPL265W	TAT1	DIP5	42	3	S	1	104	7	88	L	0	11	-35	35	35
YBR069C	YPL274W	TAT1	SAM3	42	3	S	1	104	16	80	L	0	13	-26	26	26
YBR069C	YBR068C	TAT1	BAP2	42	3	S	1	104	18	97	L	0	9	-24	24	24
YBR069C	YNL268W	TAT1	LYP1	42	3	S	1	104	21	4	S	1	103	-21	21	-21
YBR069C	YGR191W	TAT1	HIP1	42	3	S	1	104	23	8	S	1	74	-19	19	-19
YBR069C	YOL020W	TAT1	TAT2	42	3	S	1	104	26	3	S	1	81	-16	16	-16
YBR069C	YDR046C	TAT1	BAP3	42	3	S	1	104	27	92	L	0	3	-15	15	15
YBR069C	YEL063C	TAT1	CAN1	42	3	S	1	104	29	90	L	0	4	-13	13	13
YBR069C	YBR132C	TAT1	AGP2	42	3	S	1	104	89	8	S	1	62	47	-47	47
YBR073W	YGL163C	RDH54	RAD54	30	23	S	3	300	14	34	L	3	224	-16	16	-16
YBR082C	YGL087C	UBC4	MMS2	12	2	S	0	0	51	9	S	0	10	39	39	-39
YBR084W	YGR204W	MIS1	ADE3	73	5	S	0	16	86	1	S	0	15	-13	-13	13
YBR085W	YDL119C	AAC3		21	15	S	0	56	429	11	S	0	26	-408	-408	408
YBR085W	YNL003C	AAC3	PET8	21	15	S	0	56	29	1	S	0	45	-8	-8	8
YBR085W	YOR130C	AAC3	ORT1	21	15	S	0	56	23	16	S	0	44	2	-2	2
YBR085W	YKR052C	AAC3	MRS4	21	15	S	0	56	62	22	S	0	32	41	-41	41
YBR085W	YLR348C	AAC3	DIC1	21	15	S	0	56	398	16	S	0	45	377	-377	377
YBR087W	YJR068W	RFC5	RFC2	138	0	S	0	0	31	26	S	0	21	-107	-107	107
YBR087W	YNL290W	RFC5	RFC3	138	0	S	0	0	54	15	S	0	17	-84	-84	84
YBR092C	YBR093C	PHO3	PHO5	9	1	S	0	12	18	1	S	0	21	9	9	-9
YBR104W	YPR128C	YMC2	ANT1	16	1	S	0	69	39	0	S	0	73	-23	23	-23
YBR104W	YBR085W	YMC2	AAC3	16	1	S	0	69	21	15	S	0	56	5	-5	5
YBR104W	YOR130C	YMC2	ORT1	16	1	S	0	69	23	16	S	0	44	7	-7	7
YBR104W	YNL003C	YMC2	PET8	16	1	S	0	69	29	1	S	0	45	13	-13	13
YBR104W	YJL133W	YMC2	MRS3	16	1	S	0	69	37	16	S	0	36	21	-21	21
YBR104W	YKL120W	YMC2	OAC1	16	1	S	0	69	43	23	S	0	55	27	-27	27
YBR104W	YKR052C	YMC2	MRS4	16	1	S	0	69	62	22	S	0	32	46	-46	46
YBR104W	YPL134C	YMC2	ODC1	16	1	S	0	69	181	10	S	0	52	165	-165	165
YBR104W	YLR348C	YMC2	DIC1	16	1	S	0	69	398	16	S	0	45	382	-382	382
YBR104W	YDL119C	YMC2		16	1	S	0	69	429	11	S	0	26	413	-413	413
YBR121C	YPR081C	GRS1	GRS2	44	13	S	0	6	38	10	S	0	21	6	-6	6
YBR132C	YLL061W	AGP2	MMP1	89	8	S	1	62	2	74	L	0	0	-87	87	87
YBR132C	YPL274W	AGP2	SAM3	89	8	S	1	62	16	80	L	0	13	-73	73	73
YBR132C	YEL063C	AGP2	CAN1	89	8	S	1	62	29	90	L	0	4	-60	60	60
YBR132C	YOL020W	AGP2	TAT2	89	8	S	1	62	26	3	S	1	81	63	-63	63
YBR142W	YDL084W	MAK5	SUB2	127	23	S	2	280	17	66	L	0	14	-110	110	110
YBR142W	YPL119C	MAK5	DBP1	127	23	S	2	280	18	154	L	0	12	-109	109	109
YBR142W	YGL078C	MAK5	DBP3	127	23	S	2	280	33	112	L	0	9	-94	94	94
YBR142W	YOR046C	MAK5	DBP5	127	23	S	2	280	70	93	L	0	5	-57	57	57
YBR142W	YNR038W	MAK5	DBP6	127	23	S	2	280	74	175	L	0	21	-53	53	53
YBR142W	YDR194C	MAK5	MSS116	127	23	S	2	280	162	2	S	1	126	-35	-35	-35
YBR142W	YDL160C	MAK5	DHH1	127	23	S	2	280	176	46	L	0	4	49	-49	-49
YBR142W	YKR024C	MAK5	DBP7	127	23	S	2	280	48	2	S	2	235	79	79	-79
YBR142W	YDR021W	MAK5	FAL1	127	23	S	2	280	46	1	S	0	28	81	81	81
YBR142W	YDR243C	MAK5	PRP28	127	23	S	2	280	31	3	S	1	172	96	96	96
YBR142W	YFL002C	MAK5	SPB4	127	23	S	2	280	29	3	S	1	65	98	98	98
YBR149W	YHR104W	ARA1	GRE3	96	25	S	0	0	152	1	S	0	0	-56	56	56
YBR149W	YDR368W	ARA1	YPR1	96	25	S	0	0	74	15	S	0	0	22	-22	-22
YBR149W	YJR096W	ARA1		96	25	S	0	0	63	2	S	0	0	33	-33	-33
YBR149W	YDL124W	ARA1		96	25	S	0	0	55	3	S	0	0	41	-41	-41
YBR149W	YOR120W	ARA1	GCY1	96	25	S	0	0	45	12	S	0	0	51	-51	-51
YBR169C	YBL075C	SSE2	SSA3	5252	1	S	1	123	59	1	S	2	84	-5193	-5193	-5193
YBR169C	YLR369W	SSE2	SSQ1	5252	1	S	1	123	61	8	S	1	60	-5191	5191	-5191
YBR169C	YAL005C	SSE2	SSA1	5252	1	S	1	123	77	1	S	1	80	-5175	5175	-5175
YBR169C	YJL034W	SSE2	KAR2	5252	1	S	1	123	124	7	S	0	86	-5128	5128	5128
YBR169C	YDL229W	SSE2	SSB1	5252	1	S	1	123	149	5	S	0	52	-5103	5103	5103
YBR169C	YNL209W	SSE2	SSB2	5252	1	S	1	123	712	5	S	0	57	-4540	4540	4540
YBR172C	YPL105C	SMY2	SYH1	19	8	S	1	372	6	4	S	2	545	13	-13	-13
YBR199W	YOR099W	KTR4	KTR1	12	6	S	0	53	3	7	S	0	31	-9	9	-9
YBR199W	YJL139C	KTR4	YUR1	12	6	S	0	53	15	8	S	0	37	3	-3	3
YBR199W	YBR205W	KTR4	KTR3	12	6	S	0	53	17	10	S	0	45	5	-5	5
YBR199W	YDR483W	KTR4	KRE2	12	6	S	0	53	2	3	S	1	77	10	-10	-10
YBR199W	YPL053C	KTR4	KTR6	12	6	S	0	53	27	6	S	0	35	15	-15	15
YBR205W	YOR099W	KTR3	KTR1	17	10	S	0	45	3	7	S	0	31	14	14	-14
YBR207W	YER145C	FTH1	FTR1	60	1	S	1	111	183	3	S	1	91	123	-123	123
YBR212W	YHR086W	NGR1	NAM8	28	36	L	2	217	62	56	L	1	116	34	-34	-34
YBR212W	YNL016W	NGR1	PUB1	28	36	L	2	217	72	76	L	0	21	44	-44	-44
YBR214W	YGL056C	SDS24	SDS23	54	98	L	1	99	63	86	L	1	122	-9	9	-9
YBR216C	YGL060W	YBP1	YBP2	23	2	S	0	85	45	18	S	0	99	22	22	-22
YBR238C	YGL107C		RMD9	19	17	S	1	139	55	9	S	0	79	-36	-36	-36
YBR242W	YGL101W			33	14	S	0	0	51	1	S	0	11	-18	18	-18
YBR245C	YOR304W	ISW1	ISW2	37	2	S	3	282	16	94	L	1	245	-21	21	21
YBR249C	YDR035W	ARO4	ARO3	71	19	S	0	0	61	15	S	0	0	10	-10	-10
YBR264C	YMR138W	YPT10	CIN4	57	1	S	0	34	64	1	S	0	14	7	-7	7
YBR264C	YPL051W	YPT10	ARL3	57	1	S	0	34	72	1	S	0	0	15	-15	15
YBR264C	YDL137W	YPT10	ARF2	57	1	S	0	34	113	1	S	0	4	56	-56	56
YBR274W	YPL026C	CHK1	SKS1	30	14	S	1	133	879	2	S	0	4	-849	-849	-849
YBR274W	YDL108W	CHK1	KIN28	30	14	S	1	133	336	1	S	0	12	-306	-306	-306
YBR274W	YLR113W	CHK1	HOG1	30	14	S	1	133	273	10	S	1	120	-243	-243	243
YBR274W	YPL031C	CHK1	PHO85	30	14	S	1	133	217	4	S	0	11	-187	-187	-187
YBR274W	YFL029C	CHK1	CAK1	30	14	S	1	133	141	1	S	0	10	-111	-111	-111
YBR274W	YGR040W	CHK1	KSS1	30	14	S	1	133	83	9	S	0	42	-53	-53	-53
YBR274W	YDL159W	CHK1	STE7	30	14	S	1	133	14	189	L	0	13	-16	16	16
YBR274W	YBL016W	CHK1	FUS3	30	14	S	1	133	43	8	S	0	26	-13	-13	-13
YBR274W	YOR231W	CHK1	MKK1	30	14	S	1	133	18	219	L	0	13	-12	12	12
YBR274W	YMR139W	CHK1	RIM11	30	14	S	1	133	21	36	L	0	0	-9	9	9
YBR274W	YGR052W	CHK1		30	14	S	1	133	35	0	S	1	64	-5	-5	5
YBR274W	YPL203W	CHK1	TPK2	30	14	S	1	133	25	69	L	0	45	-5	5	5
YBR274W	YPL140C	CHK1	MKK2	30	14	S	1	133	29	211	L	0	13	-1	1	1
YBR274W	YDR247W	CHK1	VHS1	30	14	S	1	133	28	9	S	0	11	2	2	2
YBR274W	YKL166C	CHK1	TPK3	30	14	S	1	133	24	1	S	1	109	6	6	-6
YBR274W	YOR061W	CHK1	CKA2	30	14	S	1	133	54	46	L	0	0	24	-24	-24
YBR274W	YHR030C	CHK1	SLT2	30	14	S	1	133	62	17	S	1	156	32	32	-32
YBR274W	YIL035C	CHK1	CKA1	30	14	S	1	133	62	27	S	0	0	32	-32	-32
YBR274W	YBR028C	CHK1		30	14	S	1	133	64	127	L	0	66	34	-34	-34
YBR274W	YPL209C	CHK1	IPL1	30	14	S	1	133	78	103	L	0	12	48	-48	-48
YBR274W	YDL101C	CHK1	DUN1	30	14	S	1	133	102	34	L	1	114	72	-72	72
YBR274W	YFR014C	CHK1	CMK1	30	14	S	1	133	111	37	L	0	12	81	-81	-81
YBR278W	YJL065C	DPB3	DLS1	1162	6	S	1	90	29	19	S	0	17	-1133	1133	1133
YCL025C	YBR132C	AGP1	AGP2	19	122	L	0	4	89	8	S	1	62	-70	70	70
YCL025C	YBR069C	AGP1	TAT1	19	122	L	0	4	42	3	S	1	104	-23	23	23
YCL025C	YEL063C	AGP1	CAN1	19	122	L	0	4	29	90	L	0	4	-10	10	10
YCL025C	YDR046C	AGP1	BAP3	19	122	L	0	4	27	92	L	0	3	-8	-8	8
YCL025C	YOL020W	AGP1	TAT2	19	122	L	0	4	26	3	S	1	81	-7	7	7
YCL025C	YGR191W	AGP1	HIP1	19	122	L	0	4	23	8	S	1	74	-4	4	4
YCL025C	YNL268W	AGP1	LYP1	19	122	L	0	4	21	4	S	1	103	-2	2	2
YCL025C	YBR068C	AGP1	BAP2	19	122	L	0	4	18	97	L	0	9	1	-1	1
YCL025C	YPL274W	AGP1	SAM3	19	122	L	0	4	16	80	L	0	13	3	-3	3
YCL025C	YPL265W	AGP1	DIP5	19	122	L	0	4	7	88	L	0	11	12	-12	12
YCL025C	YLL061W	AGP1	MMP1	19	122	L	0	4	2	74	L	0	0	17	17	-17
YCL040W	YDR516C	GLK1	EMI2	142	8	S	0	33	31	8	S	0	34	-111	-111	111
YCL040W	YFR053C	GLK1	HXK1	142	8	S	0	33	49	25	S	0	48	-93	-93	93
YCR026C	YEL016C	NPP1	NPP2	11	9	S	1	76	7	1	S	0	20	4	4	4
YCR027C	YDL137W	RHB1	ARF2	34	17	S	0	19	113	1	S	0	4	-79	-79	79
YCR027C	YPL051W	RHB1	ARL3	34	17	S	0	19	72	1	S	0	0	-38	-38	38
YCR027C	YMR138W	RHB1	CIN4	34	17	S	0	19	64	1	S	0	14	-30	-30	30
YCR027C	YBR264C	RHB1	YPT10	34	17	S	0	19	57	1	S	0	34	-23	23	-23
YDL007W	YGL048C	RPT2	RPT6	17	48	L	0	81	36	3	S	0	101	-19	19	-19
YDL007W	YGR028W	RPT2	MSP1	17	48	L	0	81	36	4	S	1	67	-19	19	19
YDL025C	YCR008W		SAT4	32	300	L	0	12	12	314	L	0	13	-20	-20	20
YDL042C	YOL068C	SIR2	HST1	21	61	L	0	50	56	1	S	0	70	-35	35	-35
YDL047W	YDR075W	SIT4	PPH3	34	3	S	0	22	61	0	S	0	3	-27	-27	27
YDL048C	YLR375W	STP4	STP3	2	10	S	3	292	20	12	S	2	219	18	-18	-18
YDL064W	YGL087C	UBC9	MMS2	86	9	S	0	0	51	9	S	0	10	-35	-35	35
YDL064W	YDR059C	UBC9	UBC5	86	9	S	0	0	77	2	S	0	1	9	-9	9
YDL064W	YBR082C	UBC9	UBC4	86	9	S	0	0	12	2	S	0	0	74	-74	-74
YDL078C	YKL085W	MDH3	MDH1	64	0	S	0	0	167	18	S	0	0	103	103	103
YDL080C	YLR044C	THI3	PDC1	33	16	S	0	36	29	3	S	0	7	4	4	-4
YDL084W	YDR021W	SUB2	FAL1	17	66	L	0	14	46	1	S	0	28	-29	29	-29
YDL085W	YML120C	NDE2	NDI1	48	50	L	0	24	43	5	S	0	29	5	-5	5
YDL095W	YJR143C	PMT1	PMT4	171	15	S	1	126	19	43	L	0	61	-152	152	152
YDL095W	YAL023C	PMT1	PMT2	171	15	S	1	126	61	63	L	0	51	-110	110	110
YDL095W	YOR321W	PMT1	PMT3	171	15	S	1	126	9	12	S	0	84	162	162	162
YDL101C	YPL026C	DUN1	SKS1	102	34	L	1	114	879	2	S	0	4	-777	-777	-777
YDL101C	YDL108W	DUN1	KIN28	102	34	L	1	114	336	1	S	0	12	-234	-234	-234
YDL101C	YLR113W	DUN1	HOG1	102	34	L	1	114	273	10	S	1	120	-171	171	-171
YDL101C	YPL031C	DUN1	PHO85	102	34	L	1	114	217	4	S	0	11	-115	-115	-115
YDL101C	YOR231W	DUN1	MKK1	102	34	L	1	114	18	219	L	0	13	-84	84	84
YDL101C	YMR139W	DUN1	RIM11	102	34	L	1	114	21	36	L	0	0	-81	81	81
YDL101C	YPL203W	DUN1	TPK2	102	34	L	1	114	25	69	L	0	45	-77	77	77
YDL101C	YPL140C	DUN1	MKK2	102	34	L	1	114	29	211	L	0	13	-73	73	73
YDL101C	YOR061W	DUN1	CKA2	102	34	L	1	114	54	46	L	0	0	-48	48	48
YDL101C	YFL029C	DUN1	CAK1	102	34	L	1	114	141	1	S	0	10	-39	-39	-39
YDL101C	YPL209C	DUN1	IPL1	102	34	L	1	114	78	103	L	0	12	-24	24	24
YDL101C	YFR014C	DUN1	CMK1	102	34	L	1	114	111	37	L	0	12	9	-9	-9
YDL101C	YGR040W	DUN1	KSS1	102	34	L	1	114	83	9	S	0	42	19	19	19
YDL101C	YHR030C	DUN1	SLT2	102	34	L	1	114	62	17	S	1	156	40	-40	40
YDL101C	YIL035C	DUN1	CKA1	102	34	L	1	114	62	27	S	0	0	40	40	40
YDL101C	YBL016W	DUN1	FUS3	102	34	L	1	114	43	8	S	0	26	59	59	59
YDL101C	YGR052W	DUN1		102	34	L	1	114	35	0	S	1	64	67	67	-67
YDL101C	YDR247W	DUN1	VHS1	102	34	L	1	114	28	9	S	0	11	74	74	74
YDL101C	YKL166C	DUN1	TPK3	102	34	L	1	114	24	1	S	1	109	78	78	-78
YDL108W	YPL031C	KIN28	PHO85	336	1	S	0	12	217	4	S	0	11	-119	119	-119
YDL113C	YDR425W	ATG20	SNX41	55	29	S	2	206	54	2	S	3	250	1	-1	-1
YDL119C	YOR130C		ORT1	429	11	S	0	26	23	16	S	0	44	-406	-406	406
YDL119C	YKR052C		MRS4	429	11	S	0	26	62	22	S	0	32	-367	-367	367
YDL119C	YLR348C		DIC1	429	11	S	0	26	398	16	S	0	45	-31	-31	31
YDL119C	YNL003C		PET8	429	11	S	0	26	29	1	S	0	45	400	-400	400
YDL124W	YOR120W		GCY1	55	3	S	0	0	45	12	S	0	0	-10	-10	-10
YDL124W	YJR096W			55	3	S	0	0	63	2	S	0	0	-8	8	8
YDL124W	YDR368W		YPR1	55	3	S	0	0	74	15	S	0	0	19	19	19
YDL130W	YOL039W	RPP1B	RPP2A	395	1	S	0	0	159	1	S	0	22	-236	-236	236
YDL131W	YDL182W	LYS21	LYS20	450	27	S	0	0	186	10	S	0	0	264	-264	-264
YDL134C	YDR075W	PPH21	PPH3	45	3	S	1	71	61	0	S	0	3	-16	-16	-16
YDL134C	YDL047W	PPH21	SIT4	45	3	S	1	71	34	3	S	0	22	-11	11	11
YDL134C	YNR032W	PPH21	PPG1	45	3	S	1	71	39	0	S	0	53	6	6	6
YDL134C	YER133W	PPH21	GLC7	45	3	S	1	71	61	3	S	0	0	16	-16	-16
YDL138W	YBR241C	RGT2		3	91	L	1	102	86	20	S	0	16	-83	-83	-83
YDL138W	YDR342C	RGT2	HXT7	3	91	L	1	102	81	54	L	0	18	-78	-78	-78
YDL138W	YOL103W	RGT2	ITR2	3	91	L	1	102	71	13	S	1	102	-68	68	68
YDL138W	YDR497C	RGT2	ITR1	3	91	L	1	102	59	3	S	1	86	-56	-56	56
YDL159W	YPL026C	STE7	SKS1	14	189	L	0	13	879	2	S	0	4	-865	-865	865
YDL159W	YDL108W	STE7	KIN28	14	189	L	0	13	336	1	S	0	12	-322	-322	322
YDL159W	YLR113W	STE7	HOG1	14	189	L	0	13	273	10	S	1	120	-259	259	259
YDL159W	YPL031C	STE7	PHO85	14	189	L	0	13	217	4	S	0	11	-203	-203	203
YDL159W	YFL029C	STE7	CAK1	14	189	L	0	13	141	1	S	0	10	-127	-127	127
YDL159W	YFR014C	STE7	CMK1	14	189	L	0	13	111	37	L	0	12	-97	-97	97
YDL159W	YDL101C	STE7	DUN1	14	189	L	0	13	102	34	L	1	114	-88	88	88
YDL159W	YGR040W	STE7	KSS1	14	189	L	0	13	83	9	S	0	42	-69	69	-69
YDL159W	YPL209C	STE7	IPL1	14	189	L	0	13	78	103	L	0	12	-64	-64	64
YDL159W	YHR030C	STE7	SLT2	14	189	L	0	13	62	17	S	1	156	-48	48	48
YDL159W	YIL035C	STE7	CKA1	14	189	L	0	13	62	27	S	0	0	-48	-48	48
YDL159W	YOR061W	STE7	CKA2	14	189	L	0	13	54	46	L	0	0	-40	-40	40
YDL159W	YBL016W	STE7	FUS3	14	189	L	0	13	43	8	S	0	26	-29	29	-29
YDL159W	YGR052W	STE7		14	189	L	0	13	35	0	S	1	64	-21	21	21
YDL159W	YDR247W	STE7	VHS1	14	189	L	0	13	28	9	S	0	11	-14	-14	14
YDL159W	YPL203W	STE7	TPK2	14	189	L	0	13	25	69	L	0	45	-11	11	-11
YDL159W	YKL166C	STE7	TPK3	14	189	L	0	13	24	1	S	1	109	-10	10	10
YDL159W	YMR139W	STE7	RIM11	14	189	L	0	13	21	36	L	0	0	-7	-7	7
YDL159W	YOR231W	STE7	MKK1	14	189	L	0	13	18	219	L	0	13	4	4	4
YDL159W	YPL140C	STE7	MKK2	14	189	L	0	13	29	211	L	0	13	15	15	15
YDL160C	YDL084W	DHH1	SUB2	176	46	L	0	4	17	66	L	0	14	-159	-159	159
YDL160C	YOR046C	DHH1	DBP5	176	46	L	0	4	70	93	L	0	5	-106	-106	106
YDL160C	YDR021W	DHH1	FAL1	176	46	L	0	4	46	1	S	0	28	130	-130	130
YDL168W	YNL134C	SFA1		48	7	S	0	0	104	3	S	0	0	-56	56	56
YDL168W	YLR460C	SFA1		48	7	S	0	0	9	8	S	0	0	-39	-39	-39
YDL168W	YAL060W	SFA1	BDH1	48	7	S	0	0	68	0	S	0	0	-20	20	20
YDL168W	YMR318C	SFA1	ADH6	48	7	S	0	0	57	2	S	0	0	-9	9	9
YDL168W	YMR303C	SFA1	ADH2	48	7	S	0	0	41	1	S	0	0	7	-7	-7
YDL168W	YBR046C	SFA1	ZTA1	48	7	S	0	0	2	3	S	0	0	46	-46	-46
YDL174C	YDL178W	DLD1	DLD2	61	2	S	0	68	38	2	S	0	22	-23	23	-23
YDL174C	YEL071W	DLD1	DLD3	61	2	S	0	68	56	24	S	0	0	-5	5	-5
YDL178W	YEL071W	DLD2	DLD3	38	2	S	0	22	56	24	S	0	0	18	-18	18
YDL188C	YDR075W	PPH22	PPH3	61	68	L	0	15	61	0	S	0	3	0	0	0
YDL188C	YER133W	PPH22	GLC7	61	68	L	0	15	61	3	S	0	0	0	0	0
YDL188C	YDL134C	PPH22	PPH21	61	68	L	0	15	45	3	S	1	71	16	-16	-16
YDL188C	YNR032W	PPH22	PPG1	61	68	L	0	15	39	0	S	0	53	22	-22	22
YDL188C	YDL047W	PPH22	SIT4	61	68	L	0	15	34	3	S	0	22	27	-27	27
YDL222C	YML052W	FMP45	SUR7	74	1	S	0	58	207	1	S	0	60	133	133	-133
YDL225W	YHR107C	SHS1	CDC12	76	20	S	2	227	121	12	S	0	89	-45	-45	-45
YDL225W	YJR076C	SHS1	CDC11	76	20	S	2	227	62	19	S	0	70	14	14	14
YDR039C	YDR038C	ENA2	ENA5	288	17	S	0	134	43	17	S	0	94	-245	245	-245
YDR043C	YBR066C	NRG1	NRG2	10	0	S	1	143	10	7	S	1	114	0	0	0
YDR046C	YBR132C	BAP3	AGP2	27	92	L	0	3	89	8	S	1	62	-62	62	62
YDR046C	YEL063C	BAP3	CAN1	27	92	L	0	3	29	90	L	0	4	-2	2	-2
YDR046C	YOL020W	BAP3	TAT2	27	92	L	0	3	26	3	S	1	81	1	-1	-1
YDR046C	YGR191W	BAP3	HIP1	27	92	L	0	3	23	8	S	1	74	4	-4	-4
YDR046C	YPL274W	BAP3	SAM3	27	92	L	0	3	16	80	L	0	13	11	-11	11
YDR046C	YLL061W	BAP3	MMP1	27	92	L	0	3	2	74	L	0	0	25	25	-25
YDR059C	YBR082C	UBC5	UBC4	77	2	S	0	1	12	2	S	0	0	-65	65	-65
YDR059C	YGL087C	UBC5	MMS2	77	2	S	0	1	51	9	S	0	10	-26	-26	26
YDR069C	YER144C	DOA4	UBP5	69	4	S	1	370	14	16	S	1	293	-55	55	-55
YDR096W	YER169W	GIS1	RPH1	28	1	S	2	408	55	4	S	1	340	27	-27	-27
YDR109C	YNL249C		MPA43	3	38	L	0	63	90	3	S	0	3	-87	-87	87
YDR132C	YLR108C			11	17	S	0	61	18	9	S	0	46	-7	-7	7
YDR144C	YIL015W	MKC7	BAR1	31	3	S	1	137	7	4	S	1	163	-24	-24	24
YDR144C	YLR121C	MKC7	YPS3	31	3	S	1	137	7	5	S	1	131	-24	24	-24
YDR144C	YLR120C	MKC7	YPS1	31	3	S	1	137	11	8	S	1	134	-20	20	-20
YDR177W	YGR133W	UBC1	PEX4	45	2	S	0	19	82	1	S	0	18	-37	-37	37
YDR177W	YBR082C	UBC1	UBC4	45	2	S	0	19	12	2	S	0	0	-33	33	-33
YDR177W	YMR022W	UBC1	UBC7	45	2	S	0	19	31	10	S	0	9	-14	14	-14
YDR177W	YGL087C	UBC1	MMS2	45	2	S	0	19	51	9	S	0	10	6	-6	6
YDR177W	YDR059C	UBC1	UBC5	45	2	S	0	19	77	2	S	0	1	32	-32	32
YDR177W	YDL064W	UBC1	UBC9	45	2	S	0	19	86	9	S	0	0	41	-41	41
YDR177W	YGL058W	UBC1	RAD6	45	2	S	0	19	114	10	S	0	0	69	-69	69
YDR185C	YLR193C	UPS3	UPS1	25	6	S	0	3	6	1	S	0	5	19	-19	19
YDR189W	YGL095C	SLY1	VPS45	32	18	S	0	106	68	1	S	0	103	-36	-36	36
YDR191W	YPL015C	HST4	HST2	33	3	S	1	79	33	14	S	0	0	0	0	0
YDR194C	YDL084W	MSS116	SUB2	162	2	S	1	126	17	66	L	0	14	-145	145	145
YDR194C	YPL119C	MSS116	DBP1	162	2	S	1	126	18	154	L	0	12	-144	144	144
YDR194C	YFL002C	MSS116	SPB4	162	2	S	1	126	29	3	S	1	65	-133	133	-133
YDR194C	YDR243C	MSS116	PRP28	162	2	S	1	126	31	3	S	1	172	-131	-131	131
YDR194C	YGL078C	MSS116	DBP3	162	2	S	1	126	33	112	L	0	9	-129	129	129
YDR194C	YOR046C	MSS116	DBP5	162	2	S	1	126	70	93	L	0	5	-92	92	92
YDR194C	YNR038W	MSS116	DBP6	162	2	S	1	126	74	175	L	0	21	-88	88	88
YDR194C	YDL160C	MSS116	DHH1	162	2	S	1	126	176	46	L	0	4	14	-14	-14
YDR194C	YDR021W	MSS116	FAL1	162	2	S	1	126	46	1	S	0	28	116	116	116
YDR200C	YLR238W	VPS64	FAR10	29	161	L	2	124	2	69	L	0	119	27	27	27
YDR213W	YLR228C	UPC2	ECM22	33	52	L	2	509	2	44	L	2	393	31	31	-31
YDR222W	YLR225C			76	11	S	0	43	167	9	S	0	29	-91	-91	91
YDR226W	YKL024C			217	9	S	0	0	329	17	S	0	12	112	112	-112
YDR243C	YDR021W	PRP28	FAL1	31	3	S	1	172	46	1	S	0	28	-15	-15	-15
YDR243C	YDL084W	PRP28	SUB2	31	3	S	1	172	17	66	L	0	14	-14	14	14
YDR243C	YGL078C	PRP28	DBP3	31	3	S	1	172	33	112	L	0	9	2	-2	-2
YDR243C	YOR046C	PRP28	DBP5	31	3	S	1	172	70	93	L	0	5	39	-39	-39
YDR243C	YDL160C	PRP28	DHH1	31	3	S	1	172	176	46	L	0	4	145	-145	-145
YDR247W	YDL108W	VHS1	KIN28	28	9	S	0	11	336	1	S	0	12	-308	308	-308
YDR247W	YPL031C	VHS1	PHO85	28	9	S	0	11	217	4	S	0	11	-189	189	189
YDR247W	YFL029C	VHS1	CAK1	28	9	S	0	11	141	1	S	0	10	-113	-113	113
YDR247W	YBL016W	VHS1	FUS3	28	9	S	0	11	43	8	S	0	26	-15	15	-15
YDR247W	YGR052W	VHS1		28	9	S	0	11	35	0	S	1	64	-7	7	7
YDR247W	YMR139W	VHS1	RIM11	28	9	S	0	11	21	36	L	0	0	-7	7	-7
YDR247W	YPL203W	VHS1	TPK2	28	9	S	0	11	25	69	L	0	45	-3	-3	3
YDR247W	YKL166C	VHS1	TPK3	28	9	S	0	11	24	1	S	1	109	4	-4	-4
YDR247W	YOR061W	VHS1	CKA2	28	9	S	0	11	54	46	L	0	0	26	-26	26
YDR247W	YIL035C	VHS1	CKA1	28	9	S	0	11	62	27	S	0	0	34	-34	34
YDR247W	YPL209C	VHS1	IPL1	28	9	S	0	11	78	103	L	0	12	50	50	-50
YDR247W	YGR040W	VHS1	KSS1	28	9	S	0	11	83	9	S	0	42	55	55	-55
YDR247W	YFR014C	VHS1	CMK1	28	9	S	0	11	111	37	L	0	12	83	83	-83
YDR247W	YLR113W	VHS1	HOG1	28	9	S	0	11	273	10	S	1	120	245	245	245
YDR251W	YPL032C	PAM1	SVL3	112	2	S	3	359	24	8	S	3	351	-88	88	-88
YDR261C	YLR300W	EXG2	EXG1	11	2	S	0	38	15	4	S	0	0	4	-4	4
YDR267C	YMR116C	CIA1	ASC1	97	1	S	0	0	157	4	S	0	0	60	60	60
YDR267C	YNL006W	CIA1	LST8	97	1	S	0	0	37	0	S	0	0	60	-60	-60
YDR275W	YOR044W	BSC2	IRC23	73	0	S	0	50	7	2	S	0	19	-66	66	-66
YDR309C	YHR061C	GIC2	GIC1	13	9	S	2	213	2	10	S	1	133	-11	11	11
YDR312W	YHR066W	SSF2	SSF1	50	24	S	2	178	30	25	S	2	174	-20	20	-20
YDR342C	YBR241C	HXT7		81	54	L	0	18	86	20	S	0	16	-5	-5	5
YDR348C	YHR097C			31	15	S	2	372	21	9	S	2	236	10	10	-10
YDR368W	YJR096W	YPR1		74	15	S	0	0	63	2	S	0	0	11	-11	-11
YDR380W	YLR044C	ARO10	PDC1	30	2	S	0	26	29	3	S	0	7	-1	1	-1
YDR380W	YDL080C	ARO10	THI3	30	2	S	0	26	33	16	S	0	36	3	3	-3
YDR409W	YOR156C	SIZ1	NFI1	7	2	S	2	355	19	37	L	3	250	12	12	12
YDR423C	YML007W	CAD1	YAP1	26	65	L	0	76	23	106	L	2	207	-3	-3	-3
YDR436W	YML016C	PPZ2	PPZ1	43	396	L	0	0	50	363	L	0	0	-7	7	7
YDR444W	YGL144C		ROG1	4	7	S	2	102	3	8	S	1	130	-1	1	1
YDR444W	YDL109C			4	7	S	2	102	15	8	S	0	84	11	-11	-11
YDR480W	YPL049C	DIG2	DIG1	40	24	S	1	90	26	118	L	3	224	-14	-14	-14
YDR483W	YOR099W	KRE2	KTR1	2	3	S	1	77	3	7	S	0	31	1	-1	-1
YDR483W	YJL139C	KRE2	YUR1	2	3	S	1	77	15	8	S	0	37	13	-13	-13
YDR483W	YBR205W	KRE2	KTR3	2	3	S	1	77	17	10	S	0	45	15	-15	-15
YDR486C	YMR077C	VPS60	VPS20	191	30	S	0	54	124	17	S	1	94	67	-67	-67
YDR490C	YPL026C	PKH1	SKS1	13	123	L	1	224	879	2	S	0	4	-866	-866	-866
YDR490C	YDL108W	PKH1	KIN28	13	123	L	1	224	336	1	S	0	12	-323	-323	-323
YDR490C	YLR113W	PKH1	HOG1	13	123	L	1	224	273	10	S	1	120	-260	-260	260
YDR490C	YPL031C	PKH1	PHO85	13	123	L	1	224	217	4	S	0	11	-204	-204	-204
YDR490C	YFL029C	PKH1	CAK1	13	123	L	1	224	141	1	S	0	10	-128	-128	-128
YDR490C	YFR014C	PKH1	CMK1	13	123	L	1	224	111	37	L	0	12	-98	-98	-98
YDR490C	YDL101C	PKH1	DUN1	13	123	L	1	224	102	34	L	1	114	-89	-89	89
YDR490C	YGR040W	PKH1	KSS1	13	123	L	1	224	83	9	S	0	42	-70	-70	-70
YDR490C	YPL209C	PKH1	IPL1	13	123	L	1	224	78	103	L	0	12	-65	-65	-65
YDR490C	YHR030C	PKH1	SLT2	13	123	L	1	224	62	17	S	1	156	-49	-49	49
YDR490C	YIL035C	PKH1	CKA1	13	123	L	1	224	62	27	S	0	0	-49	-49	-49
YDR490C	YOR061W	PKH1	CKA2	13	123	L	1	224	54	46	L	0	0	-41	-41	-41
YDR490C	YBL016W	PKH1	FUS3	13	123	L	1	224	43	8	S	0	26	-30	-30	-30
YDR490C	YGR052W	PKH1		13	123	L	1	224	35	0	S	1	64	-22	-22	22
YDR490C	YBR274W	PKH1	CHK1	13	123	L	1	224	30	14	S	1	133	-17	-17	17
YDR490C	YDR247W	PKH1	VHS1	13	123	L	1	224	28	9	S	0	11	-15	-15	-15
YDR490C	YPL203W	PKH1	TPK2	13	123	L	1	224	25	69	L	0	45	-12	-12	-12
YDR490C	YKL166C	PKH1	TPK3	13	123	L	1	224	24	1	S	1	109	-11	-11	11
YDR490C	YMR139W	PKH1	RIM11	13	123	L	1	224	21	36	L	0	0	-8	-8	-8
YDR490C	YDL159W	PKH1	STE7	13	123	L	1	224	14	189	L	0	13	1	-1	-1
YDR490C	YOL100W	PKH1		13	123	L	1	224	12	18	S	4	548	1	-1	-1
YDR490C	YMR001C	PKH1	CDC5	13	123	L	1	224	10	81	L	1	165	3	3	-3
YDR490C	YOR231W	PKH1	MKK1	13	123	L	1	224	18	219	L	0	13	5	-5	-5
YDR490C	YKL139W	PKH1	CTK1	13	123	L	1	224	22	181	L	0	10	9	-9	-9
YDR490C	YPL140C	PKH1	MKK2	13	123	L	1	224	29	211	L	0	13	16	-16	-16
YDR490C	YBR028C	PKH1		13	123	L	1	224	64	127	L	0	66	51	-51	-51
YDR490C	YLR248W	PKH1	RCK2	13	123	L	1	224	72	161	L	0	13	59	-59	-59
YDR492W	YOL101C	IZH1	IZH4	49	26	S	0	0	19	43	L	0	18	-30	-30	30
YDR497C	YDR342C	ITR1	HXT7	59	3	S	1	86	81	54	L	0	18	22	-22	-22
YDR497C	YBR241C	ITR1		59	3	S	1	86	86	20	S	0	16	27	-27	-27
YDR505C	YLR177W	PSP1		21	7	S	3	344	13	13	S	0	180	-8	8	8
YDR516C	YFR053C	EMI2	HXK1	31	8	S	0	34	49	25	S	0	48	18	18	-18
YDR530C	YCL050C	APA2	APA1	36	3	S	0	41	122	3	S	0	47	86	86	-86
YEL006W	YPR128C	YEA6	ANT1	10	3	S	0	84	39	0	S	0	73	-29	-29	29
YEL006W	YNL003C	YEA6	PET8	10	3	S	0	84	29	1	S	0	45	-19	-19	19
YEL006W	YBR104W	YEA6	YMC2	10	3	S	0	84	16	1	S	0	69	-6	-6	6
YEL006W	YBR085W	YEA6	AAC3	10	3	S	0	84	21	15	S	0	56	11	-11	11
YEL006W	YOR130C	YEA6	ORT1	10	3	S	0	84	23	16	S	0	44	13	-13	13
YEL006W	YJL133W	YEA6	MRS3	10	3	S	0	84	37	16	S	0	36	27	-27	27
YEL006W	YKL120W	YEA6	OAC1	10	3	S	0	84	43	23	S	0	55	33	-33	33
YEL006W	YKR052C	YEA6	MRS4	10	3	S	0	84	62	22	S	0	32	52	-52	52
YEL006W	YPL134C	YEA6	ODC1	10	3	S	0	84	181	10	S	0	52	171	-171	171
YEL006W	YLR348C	YEA6	DIC1	10	3	S	0	84	398	16	S	0	45	388	-388	388
YEL006W	YDL119C	YEA6		10	3	S	0	84	429	11	S	0	26	419	-419	419
YEL012W	YGL058W	UBC8	RAD6	87	21	S	1	49	114	10	S	0	0	-27	-27	-27
YEL012W	YDL064W	UBC8	UBC9	87	21	S	1	49	86	9	S	0	0	1	1	1
YEL012W	YGR133W	UBC8	PEX4	87	21	S	1	49	82	1	S	0	18	5	5	5
YEL012W	YDR059C	UBC8	UBC5	87	21	S	1	49	77	2	S	0	1	10	10	10
YEL012W	YGL087C	UBC8	MMS2	87	21	S	1	49	51	9	S	0	10	36	36	36
YEL012W	YDR177W	UBC8	UBC1	87	21	S	1	49	45	2	S	0	19	42	42	42
YEL012W	YMR022W	UBC8	UBC7	87	21	S	1	49	31	10	S	0	9	56	56	56
YEL012W	YBR082C	UBC8	UBC4	87	21	S	1	49	12	2	S	0	0	75	75	75
YEL039C	YJR048W	CYC7	CYC1	236	3	S	0	12	61	6	S	0	12	-175	-175	-175
YEL041W	YPL188W	YEF1	POS5	70	45	L	0	76	86	1	S	1	51	-16	16	16
YEL063C	YPL274W	CAN1	SAM3	29	90	L	0	4	16	80	L	0	13	13	-13	13
YEL063C	YLL061W	CAN1	MMP1	29	90	L	0	4	2	74	L	0	0	27	27	-27
YER001W	YIL014W	MNN1	MNT3	215	2	S	0	39	10	9	S	0	49	-205	-205	205
YER005W	YEL042W	YND1	GDA1	35	5	S	0	95	2	2	S	1	66	33	-33	-33
YER006W	YNR053C	NUG1	NOG2	738	51	L	1	102	381	27	S	0	39	357	357	357
YER011W	YOR247W	TIR1	SRL1	2	3	S	1	208	56	2	S	0	55	-54	-54	-54
YER011W	YKL096W	TIR1	CWP1	2	3	S	1	208	25	5	S	1	107	23	-23	23
YER011W	YBR067C	TIR1	TIP1	2	3	S	1	208	233	3	S	1	105	231	-231	231
YER013W	YKR086W	PRP22	PRP16	45	4	S	2	262	4	11	S	2	261	-41	41	-41
YER013W	YNR011C	PRP22	PRP2	45	4	S	2	262	7	223	L	0	50	-38	38	38
YER013W	YGL120C	PRP22	PRP43	45	4	S	2	262	32	88	L	0	60	-13	13	13
YER013W	YKL078W	PRP22	DHR2	45	4	S	2	262	46	77	L	0	71	1	-1	-1
YER015W	YIL009W	FAA2	FAA3	26	4	S	0	39	58	3	S	0	8	-32	-32	32
YER031C	YNL093W	YPT31	YPT53	77	10	S	1	45	28	12	S	1	40	-49	49	-49
YER031C	YCR027C	YPT31	RHB1	77	10	S	1	45	34	17	S	0	19	-43	43	43
YER031C	YDL137W	YPT31	ARF2	77	10	S	1	45	113	1	S	0	4	-36	-36	-36
YER031C	YPL051W	YPT31	ARL3	77	10	S	1	45	72	1	S	0	0	5	5	5
YER031C	YMR138W	YPT31	CIN4	77	10	S	1	45	64	1	S	0	14	13	13	13
YER031C	YBR264C	YPT31	YPT10	77	10	S	1	45	57	1	S	0	34	20	20	20
YER054C	YIL045W	GIP2	PIG2	40	29	S	1	149	2	8	S	1	129	38	38	-38
YER059W	YIL050W	PCL6	PCL7	52	53	L	1	174	19	101	L	0	25	-33	33	33
YER070W	YIL066C	RNR1	RNR3	77	0	S	1	136	64	0	S	1	118	-13	13	-13
YER073W	YPL061W	ALD5	ALD6	64	14	S	0	22	115	7	S	0	0	-51	-51	51
YER073W	YBR006W	ALD5	UGA2	64	14	S	0	22	31	16	S	0	0	-33	33	-33
YER073W	YOR374W	ALD5	ALD4	64	14	S	0	22	41	38	L	0	0	-23	23	-23
YER073W	YMR169C	ALD5	ALD3	64	14	S	0	22	34	2	S	0	2	30	30	-30
YER081W	YIL074C	SER3	SER33	192	8	S	0	32	350	59	L	0	0	158	-158	158
YER088C	YBL054W	DOT6	TOD6	18	81	L	3	330	18	16	S	3	229	0	0	0
YER098W	YBL067C	UBP9	UBP13	9	79	L	3	304	32	20	S	2	289	-23	-23	-23
YER100W	YGL058W	UBC6	RAD6	26	11	S	1	76	114	10	S	0	0	-88	-88	-88
YER100W	YDL064W	UBC6	UBC9	26	11	S	1	76	86	9	S	0	0	-60	-60	-60
YER100W	YGR133W	UBC6	PEX4	26	11	S	1	76	82	1	S	0	18	-56	-56	-56
YER100W	YDR059C	UBC6	UBC5	26	11	S	1	76	77	2	S	0	1	-51	-51	-51
YER100W	YGL087C	UBC6	MMS2	26	11	S	1	76	51	9	S	0	10	-25	-25	-25
YER100W	YDR177W	UBC6	UBC1	26	11	S	1	76	45	2	S	0	19	-19	-19	-19
YER100W	YMR022W	UBC6	UBC7	26	11	S	1	76	31	10	S	0	9	-5	-5	-5
YER100W	YBR082C	UBC6	UBC4	26	11	S	1	76	12	2	S	0	0	14	14	14
YER100W	YEL012W	UBC6	UBC8	26	11	S	1	76	87	21	S	1	49	61	-61	61
YER101C	YBL069W	AST2		19	8	S	0	17	6	48	L	0	0	-13	13	-13
YER114C	YBL085W	BOI2	BOI1	22	10	S	5	682	3	13	S	5	678	-19	19	-19
YER123W	YPL204W	YCK3	HRR25	25	12	S	1	174	25	1	S	0	11	0	0	0
YER133W	YDL047W	GLC7	SIT4	61	3	S	0	0	34	3	S	0	22	-27	-27	27
YER133W	YDR075W	GLC7	PPH3	61	3	S	0	0	61	0	S	0	3	0	0	0
YER139C	YDR066C	RTR1	RTR2	92	7	S	0	53	113	1	S	0	0	-21	-21	21
YER170W	YDR226W			135	10	S	0	2	217	9	S	0	0	-82	-82	82
YER170W	YKL024C			135	10	S	0	2	329	17	S	0	12	194	194	-194
YER172C	YGR271W	BRR2	SLH1	8	15	S	1	254	48	11	S	1	187	-40	-40	40
YFL002C	YDR021W	SPB4	FAL1	29	3	S	1	65	46	1	S	0	28	-17	-17	-17
YFL002C	YDL084W	SPB4	SUB2	29	3	S	1	65	17	66	L	0	14	-12	12	12
YFL002C	YDR243C	SPB4	PRP28	29	3	S	1	65	31	3	S	1	172	2	2	-2
YFL002C	YGL078C	SPB4	DBP3	29	3	S	1	65	33	112	L	0	9	4	-4	-4
YFL002C	YOR046C	SPB4	DBP5	29	3	S	1	65	70	93	L	0	5	41	-41	-41
YFL002C	YDL160C	SPB4	DHH1	29	3	S	1	65	176	46	L	0	4	147	-147	-147
YFL016C	YNL064C	MDJ1	YDJ1	53	0	S	1	176	34	3	S	1	127	-19	19	-19
YFL016C	YMR214W	MDJ1	SCJ1	53	0	S	1	176	67	1	S	0	144	14	-14	-14
YFL016C	YNL007C	MDJ1	SIS1	53	0	S	1	176	274	3	S	1	162	221	-221	221
YFL029C	YBL016W	CAK1	FUS3	141	1	S	0	10	43	8	S	0	26	-98	-98	98
YFL029C	YOR061W	CAK1	CKA2	141	1	S	0	10	54	46	L	0	0	-87	87	-87
YFL029C	YPL209C	CAK1	IPL1	141	1	S	0	10	78	103	L	0	12	-63	-63	63
YFL029C	YGR040W	CAK1	KSS1	141	1	S	0	10	83	9	S	0	42	-58	-58	58
YFL029C	YPL031C	CAK1	PHO85	141	1	S	0	10	217	4	S	0	11	76	76	-76
YFL029C	YDL108W	CAK1	KIN28	141	1	S	0	10	336	1	S	0	12	195	195	-195
YFL062W	YNR075W	COS4	COS10	115	12	S	0	29	548	4	S	0	9	-433	-433	433
YFL062W	YML132W	COS4	COS2	115	12	S	0	29	33	12	S	0	22	-82	82	-82
YFR009W	YER036C	GCN20	ARB1	47	4	S	2	143	53	80	L	1	77	6	-6	-6
YFR014C	YDL108W	CMK1	KIN28	111	37	L	0	12	336	1	S	0	12	-225	225	225
YFR014C	YLR113W	CMK1	HOG1	111	37	L	0	12	273	10	S	1	120	-162	162	162
YFR014C	YPL031C	CMK1	PHO85	111	37	L	0	12	217	4	S	0	11	-106	-106	106
YFR014C	YPL203W	CMK1	TPK2	111	37	L	0	12	25	69	L	0	45	-86	-86	86
YFR014C	YOR061W	CMK1	CKA2	111	37	L	0	12	54	46	L	0	0	-57	57	-57
YFR014C	YPL209C	CMK1	IPL1	111	37	L	0	12	78	103	L	0	12	-33	-33	-33
YFR014C	YFL029C	CMK1	CAK1	111	37	L	0	12	141	1	S	0	10	-30	-30	30
YFR014C	YGR040W	CMK1	KSS1	111	37	L	0	12	83	9	S	0	42	28	-28	28
YFR014C	YIL035C	CMK1	CKA1	111	37	L	0	12	62	27	S	0	0	49	49	-49
YFR014C	YBL016W	CMK1	FUS3	111	37	L	0	12	43	8	S	0	26	68	-68	68
YFR014C	YGR052W	CMK1		111	37	L	0	12	35	0	S	1	64	76	-76	-76
YFR014C	YKL166C	CMK1	TPK3	111	37	L	0	12	24	1	S	1	109	87	-87	-87
YFR014C	YMR139W	CMK1	RIM11	111	37	L	0	12	21	36	L	0	0	90	90	-90
YFR040W	YGL229C	SAP155	SAP4	42	1	S	3	285	39	1	S	1	194	-3	3	3
YGL009C	YLR304C	LEU1	ACO1	29	5	S	0	20	72	13	S	0	33	43	43	-43
YGL011C	YER012W	SCL1	PRE1	73	16	S	0	0	1131	0	S	0	0	-1058	1058	1058
YGL011C	YJL001W	SCL1	PRE3	73	16	S	0	0	36	2	S	0	0	37	-37	-37
YGL012W	YNL280C	ERG4	ERG24	198	33	L	0	13	218	7	S	0	1	-20	-20	20
YGL038C	YJR075W	OCH1	HOC1	6	8	S	0	93	8	10	S	1	95	2	2	2
YGL039W	YOL151W		GRE2	30	3	S	0	0	90	0	S	0	0	-60	60	60
YGL039W	YGL157W		ARI1	30	3	S	0	0	56	3	S	0	0	26	26	26
YGL048C	YGR028W	RPT6	MSP1	36	3	S	0	101	36	4	S	1	67	0	0	0
YGL053W	YAR028W	PRM8		79	19	S	1	41	62	12	S	0	31	17	17	17
YGL058W	YMR022W	RAD6	UBC7	114	10	S	0	0	31	10	S	0	9	-83	-83	83
YGL058W	YDL064W	RAD6	UBC9	114	10	S	0	0	86	9	S	0	0	28	-28	-28
YGL058W	YDR059C	RAD6	UBC5	114	10	S	0	0	77	2	S	0	1	37	-37	37
YGL058W	YGL087C	RAD6	MMS2	114	10	S	0	0	51	9	S	0	10	63	-63	63
YGL058W	YBR082C	RAD6	UBC4	114	10	S	0	0	12	2	S	0	0	102	-102	-102
YGL076C	YPL198W	RPL7A	RPL7B	113	41	L	0	23	82	42	L	0	19	-31	31	-31
YGL078C	YDL160C	DBP3	DHH1	33	112	L	0	9	176	46	L	0	4	-143	-143	143
YGL078C	YOR046C	DBP3	DBP5	33	112	L	0	9	70	93	L	0	5	-37	-37	37
YGL078C	YDR021W	DBP3	FAL1	33	112	L	0	9	46	1	S	0	28	-13	13	-13
YGL078C	YDL084W	DBP3	SUB2	33	112	L	0	9	17	66	L	0	14	16	-16	16
YGL100W	YNL006W	SEH1	LST8	72	0	S	0	0	37	0	S	0	0	-35	-35	-35
YGL100W	YDR267C	SEH1	CIA1	72	0	S	0	0	97	1	S	0	0	25	25	25
YGL100W	YMR116C	SEH1	ASC1	72	0	S	0	0	157	4	S	0	0	85	85	85
YGL120C	YKL078W	PRP43	DHR2	32	88	L	0	60	46	77	L	0	71	-14	14	-14
YGL144C	YDL109C	ROG1		3	8	S	1	130	15	8	S	0	84	12	-12	-12
YGL157W	YOL151W	ARI1	GRE2	56	3	S	0	0	90	0	S	0	0	-34	34	34
YGL166W	YPR008W	CUP2	HAA1	23	1	S	1	84	17	1	S	3	430	-6	-6	-6
YGL167C	YGL008C	PMR1	PMA1	57	38	L	0	87	45	107	L	0	71	-12	12	-12
YGL184C	YFR055W	STR3	IRC7	2	3	S	0	1	30	15	S	0	0	28	-28	28
YGL185C	YNL274C			52	10	S	0	0	50	2	S	0	1	2	-2	2
YGL194C	YNL330C	HOS2	RPD3	125	23	S	0	48	1168	5	S	0	15	-1043	-1043	1043
YGL228W	YFR039C			230	2	S	1	91	6	3	S	0	29	-224	224	224
YGR014W	YER011W	MSB2	TIR1	38	2	S	3	985	2	3	S	1	208	-36	36	36
YGR014W	YLR194C	MSB2		38	2	S	3	985	2	3	S	1	112	-36	36	36
YGR014W	YMR173W	MSB2	DDR48	38	2	S	3	985	63	1	S	0	22	-25	-25	-25
YGR014W	YNL322C	MSB2	KRE1	38	2	S	3	985	14	7	S	1	63	-24	24	24
YGR014W	YMR305C	MSB2	SCW10	38	2	S	3	985	18	3	S	1	48	-20	20	20
YGR014W	YGR279C	MSB2	SCW4	38	2	S	3	985	23	8	S	1	63	-15	15	15
YGR014W	YKL096W	MSB2	CWP1	38	2	S	3	985	25	5	S	1	107	-13	13	13
YGR014W	YOR008C	MSB2	SLG1	38	2	S	3	985	25	4	S	1	186	-13	13	13
YGR014W	YKR013W	MSB2	PRY2	38	2	S	3	985	32	6	S	1	174	-6	6	6
YGR014W	YGR282C	MSB2	BGL2	38	2	S	3	985	27	1	S	0	4	11	11	11
YGR014W	YLR332W	MSB2	MID2	38	2	S	3	985	53	7	S	1	246	15	-15	-15
YGR014W	YOR247W	MSB2	SRL1	38	2	S	3	985	56	2	S	0	55	18	-18	-18
YGR014W	YKR092C	MSB2	SRP40	38	2	S	3	985	206	365	L	0	14	168	-168	-168
YGR014W	YBR067C	MSB2	TIP1	38	2	S	3	985	233	3	S	1	105	195	-195	-195
YGR014W	YHR143W	MSB2	DSE2	38	2	S	3	985	1323	2	S	1	232	1285	-1285	-1285
YGR019W	YOL140W	UGA1	ARG8	67	30	S	0	0	81	16	S	0	0	-14	14	14
YGR038W	YLR350W	ORM1	ORM2	151	71	L	0	0	76	66	L	0	0	75	-75	-75
YGR040W	YDL108W	KSS1	KIN28	83	9	S	0	42	336	1	S	0	12	-253	-253	253
YGR040W	YPL031C	KSS1	PHO85	83	9	S	0	42	217	4	S	0	11	-134	-134	134
YGR040W	YOR061W	KSS1	CKA2	83	9	S	0	42	54	46	L	0	0	-29	29	-29
YGR040W	YPL209C	KSS1	IPL1	83	9	S	0	42	78	103	L	0	12	-5	5	-5
YGR040W	YBL016W	KSS1	FUS3	83	9	S	0	42	43	8	S	0	26	40	40	-40
YGR052W	YBL016W		FUS3	35	0	S	1	64	43	8	S	0	26	8	-8	-8
YGR052W	YOR061W		CKA2	35	0	S	1	64	54	46	L	0	0	19	-19	-19
YGR052W	YPL209C		IPL1	35	0	S	1	64	78	103	L	0	12	43	-43	-43
YGR052W	YGR040W		KSS1	35	0	S	1	64	83	9	S	0	42	48	-48	-48
YGR052W	YFL029C		CAK1	35	0	S	1	64	141	1	S	0	10	106	-106	-106
YGR052W	YPL031C		PHO85	35	0	S	1	64	217	4	S	0	11	182	-182	-182
YGR052W	YDL108W		KIN28	35	0	S	1	64	336	1	S	0	12	301	-301	-301
YGR055W	YHL036W	MUP1	MUP3	35	8	S	1	46	55	21	S	0	36	20	-20	-20
YGR056W	YLR357W	RSC1	RSC2	32	3	S	1	264	23	19	S	1	309	-9	-9	9
YGR088W	YDR256C	CTT1	CTA1	33	19	S	0	14	31	24	S	0	16	-2	-2	2
YGR092W	YPR111W	DBF2	DBF20	11	108	L	2	150	16	168	L	0	91	5	-5	-5
YGR108W	YDL155W	CLB1	CLB3	14	25	S	1	116	20	43	L	1	98	6	-6	6
YGR108W	YPR120C	CLB1	CLB5	14	25	S	1	116	44	144	L	0	1	30	-30	-30
YGR121C	YPR138C	MEP1	MEP3	36	3	S	0	10	1421	5	S	0	14	1385	1385	-1385
YGR123C	YDL188C	PPT1	PPH22	125	5	S	0	0	61	68	L	0	15	-64	-64	64
YGR123C	YDR075W	PPT1	PPH3	125	5	S	0	0	61	0	S	0	3	64	-64	64
YGR123C	YER133W	PPT1	GLC7	125	5	S	0	0	61	3	S	0	0	64	-64	-64
YGR123C	YDL134C	PPT1	PPH21	125	5	S	0	0	45	3	S	1	71	80	-80	-80
YGR123C	YNR032W	PPT1	PPG1	125	5	S	0	0	39	0	S	0	53	86	-86	86
YGR123C	YDL047W	PPT1	SIT4	125	5	S	0	0	34	3	S	0	22	91	-91	91
YGR133W	YBR082C	PEX4	UBC4	82	1	S	0	18	12	2	S	0	0	-70	70	-70
YGR133W	YMR022W	PEX4	UBC7	82	1	S	0	18	31	10	S	0	9	-51	51	-51
YGR133W	YGL087C	PEX4	MMS2	82	1	S	0	18	51	9	S	0	10	-31	31	-31
YGR133W	YDR059C	PEX4	UBC5	82	1	S	0	18	77	2	S	0	1	-5	5	-5
YGR133W	YDL064W	PEX4	UBC9	82	1	S	0	18	86	9	S	0	0	4	-4	4
YGR133W	YGL058W	PEX4	RAD6	82	1	S	0	18	114	10	S	0	0	32	-32	32
YGR135W	YER012W	PRE9	PRE1	47	8	S	0	0	1131	0	S	0	0	-1084	1084	1084
YGR135W	YJL001W	PRE9	PRE3	47	8	S	0	0	36	2	S	0	0	11	-11	-11
YGR135W	YGL011C	PRE9	SCL1	47	8	S	0	0	73	16	S	0	0	26	26	26
YGR138C	YLL028W	TPO2	TPO1	26	152	L	0	23	181	129	L	0	26	-155	155	-155
YGR143W	YPR159W	SKN1	KRE6	3	47	L	2	161	324	7	S	2	153	-321	-321	321
YGR148C	YGL031C	RPL24B	RPL24A	54	0	S	0	14	113	0	S	0	14	59	59	59
YGR152C	YKR014C	RSR1	YPT52	11	1	S	1	100	773	0	S	0	0	-762	-762	-762
YGR152C	YML064C	RSR1	TEM1	11	1	S	1	100	26	22	S	0	0	15	-15	-15
YGR152C	YNL093W	RSR1	YPT53	11	1	S	1	100	28	12	S	1	40	17	-17	17
YGR152C	YCR027C	RSR1	RHB1	11	1	S	1	100	34	17	S	0	19	23	-23	-23
YGR152C	YBR264C	RSR1	YPT10	11	1	S	1	100	57	1	S	0	34	46	-46	-46
YGR152C	YMR138W	RSR1	CIN4	11	1	S	1	100	64	1	S	0	14	53	-53	-53
YGR152C	YPL051W	RSR1	ARL3	11	1	S	1	100	72	1	S	0	0	61	-61	-61
YGR152C	YER031C	RSR1	YPT31	11	1	S	1	100	77	10	S	1	45	66	-66	66
YGR152C	YDL137W	RSR1	ARF2	11	1	S	1	100	113	1	S	0	4	102	-102	-102
YGR152C	YIL118W	RSR1	RHO3	11	1	S	1	100	171	17	S	0	29	160	-160	-160
YGR162W	YGL049C	TIF4631	TIF4632	42	71	L	2	535	43	79	L	2	480	1	-1	1
YGR177C	YOR377W	ATF2	ATF1	118	4	S	0	0	103	15	S	0	0	-15	-15	-15
YGR188C	YJL013C	BUB1	MAD3	22	42	L	3	446	30	20	S	1	246	-8	-8	-8
YGR189C	YEL040W	CRH1	UTR2	31	1	S	1	225	22	1	S	1	153	-9	9	-9
YGR191W	YLL061W	HIP1	MMP1	23	8	S	1	74	2	74	L	0	0	-21	21	21
YGR191W	YPL274W	HIP1	SAM3	23	8	S	1	74	16	80	L	0	13	-7	7	7
YGR191W	YOL020W	HIP1	TAT2	23	8	S	1	74	26	3	S	1	81	-3	3	-3
YGR191W	YEL063C	HIP1	CAN1	23	8	S	1	74	29	90	L	0	4	6	-6	-6
YGR191W	YBR132C	HIP1	AGP2	23	8	S	1	74	89	8	S	1	62	66	-66	66
YGR197C	YJR015W	SNG1		29	11	S	1	77	13	8	S	0	41	16	16	16
YGR210C	YBR025C		OLA1	209	2	S	0	7	136	16	S	0	0	-73	73	-73
YGR231C	YGR132C	PHB2	PHB1	39	8	S	0	60	27	5	S	0	54	12	12	-12
YGR243W	YHR162W	FMP43		44	5	S	0	0	42	9	S	0	0	-2	-2	-2
YGR257C	YDL119C	MTM1		32	14	S	0	78	429	11	S	0	26	-397	-397	397
YGR257C	YPL134C	MTM1	ODC1	32	14	S	0	78	181	10	S	0	52	-149	-149	149
YGR257C	YBR085W	MTM1	AAC3	32	14	S	0	78	21	15	S	0	56	-11	11	-11
YGR257C	YOR130C	MTM1	ORT1	32	14	S	0	78	23	16	S	0	44	-9	9	-9
YGR257C	YPR128C	MTM1	ANT1	32	14	S	0	78	39	0	S	0	73	-7	-7	7
YGR257C	YNL003C	MTM1	PET8	32	14	S	0	78	29	1	S	0	45	3	3	-3
YGR257C	YJL133W	MTM1	MRS3	32	14	S	0	78	37	16	S	0	36	5	-5	5
YGR257C	YKL120W	MTM1	OAC1	32	14	S	0	78	43	23	S	0	55	11	-11	11
YGR257C	YBR104W	MTM1	YMC2	32	14	S	0	78	16	1	S	0	69	16	16	-16
YGR257C	YEL006W	MTM1	YEA6	32	14	S	0	78	10	3	S	0	84	22	-22	22
YGR257C	YKR052C	MTM1	MRS4	32	14	S	0	78	62	22	S	0	32	30	-30	30
YGR257C	YLR348C	MTM1	DIC1	32	14	S	0	78	398	16	S	0	45	366	-366	366
YGR279C	YHR143W	SCW4	DSE2	23	8	S	1	63	1323	2	S	1	232	-1300	1300	-1300
YGR279C	YBR067C	SCW4	TIP1	23	8	S	1	63	233	3	S	1	105	-210	210	-210
YGR279C	YOR247W	SCW4	SRL1	23	8	S	1	63	56	2	S	0	55	-33	-33	-33
YGR279C	YLR332W	SCW4	MID2	23	8	S	1	63	53	7	S	1	246	-30	30	-30
YGR279C	YKR013W	SCW4	PRY2	23	8	S	1	63	32	6	S	1	174	-9	9	-9
YGR279C	YGR282C	SCW4	BGL2	23	8	S	1	63	27	1	S	0	4	-4	-4	-4
YGR279C	YKL096W	SCW4	CWP1	23	8	S	1	63	25	5	S	1	107	-2	2	-2
YGR279C	YOR008C	SCW4	SLG1	23	8	S	1	63	25	4	S	1	186	-2	2	-2
YGR279C	YNL322C	SCW4	KRE1	23	8	S	1	63	14	7	S	1	63	9	-9	-9
YGR279C	YER011W	SCW4	TIR1	23	8	S	1	63	2	3	S	1	208	21	-21	21
YGR279C	YLR194C	SCW4		23	8	S	1	63	2	3	S	1	112	21	-21	21
YGR280C	YMR269W	PXR1	TMA23	110	19	S	1	146	23	2	S	0	15	87	87	87
YGR282C	YER011W	BGL2	TIR1	27	1	S	0	4	2	3	S	1	208	-25	-25	-25
YGR282C	YLR194C	BGL2		27	1	S	0	4	2	3	S	1	112	-25	-25	-25
YGR282C	YKL096W	BGL2	CWP1	27	1	S	0	4	25	5	S	1	107	-2	-2	-2
YGR282C	YOR247W	BGL2	SRL1	27	1	S	0	4	56	2	S	0	55	29	29	-29
YGR282C	YBR067C	BGL2	TIP1	27	1	S	0	4	233	3	S	1	105	206	206	206
YGR283C	YMR310C			40	34	L	0	40	18	14	S	0	26	22	22	-22
YGR287C	YGR292W	IMA1	MAL12	4816	5	S	0	1	35	7	S	0	0	-4781	4781	-4781
YGR287C	YBR299W	IMA1		4816	5	S	0	1	42	7	S	0	0	-4774	4774	-4774
YGR292W	YBR299W	MAL12		35	7	S	0	0	42	7	S	0	0	7	7	7
YHL039W	YPL208W	EFM1	RKM1	160	2	S	0	25	29	3	S	0	31	-131	-131	131
YHL048W	YNR075W		COS10	19	11	S	0	25	548	4	S	0	9	-529	-529	529
YHL048W	YML132W		COS2	19	11	S	0	25	33	12	S	0	22	14	-14	14
YHL048W	YFL062W		COS4	19	11	S	0	25	115	12	S	0	29	96	96	-96
YHR001W	YOR237W	OSH7	HES1	41	51	L	0	8	25	12	S	0	6	16	16	-16
YHR006W	YDR463W	STP2	STP1	17	7	S	2	328	23	2	S	1	226	-6	-6	-6
YHR023W	YOR326W	MYO1	MYO2	42	7	S	5	638	168	2	S	1	279	-126	-126	-126
YHR023W	YMR109W	MYO1	MYO5	42	7	S	5	638	168	27	S	1	262	126	-126	-126
YHR024C	YBL045C	MAS2	COR1	53	17	S	0	15	291	29	S	0	34	238	238	-238
YHR024C	YLR163C	MAS2	MAS1	53	17	S	0	15	1961	22	S	0	18	1908	1908	-1908
YHR030C	YDL108W	SLT2	KIN28	62	17	S	1	156	336	1	S	0	12	-274	-274	-274
YHR030C	YLR113W	SLT2	HOG1	62	17	S	1	156	273	10	S	1	120	-211	-211	211
YHR030C	YPL031C	SLT2	PHO85	62	17	S	1	156	217	4	S	0	11	-155	-155	-155
YHR030C	YFL029C	SLT2	CAK1	62	17	S	1	156	141	1	S	0	10	-79	-79	-79
YHR030C	YMR139W	SLT2	RIM11	62	17	S	1	156	21	36	L	0	0	-41	41	41
YHR030C	YPL203W	SLT2	TPK2	62	17	S	1	156	25	69	L	0	45	-37	37	37
YHR030C	YGR040W	SLT2	KSS1	62	17	S	1	156	83	9	S	0	42	-21	-21	-21
YHR030C	YOR061W	SLT2	CKA2	62	17	S	1	156	54	46	L	0	0	-8	8	8
YHR030C	YIL035C	SLT2	CKA1	62	17	S	1	156	62	27	S	0	0	0	0	0
YHR030C	YPL209C	SLT2	IPL1	62	17	S	1	156	78	103	L	0	12	16	-16	-16
YHR030C	YBL016W	SLT2	FUS3	62	17	S	1	156	43	8	S	0	26	19	19	19
YHR030C	YGR052W	SLT2		62	17	S	1	156	35	0	S	1	64	27	27	-27
YHR030C	YDR247W	SLT2	VHS1	62	17	S	1	156	28	9	S	0	11	34	34	34
YHR030C	YKL166C	SLT2	TPK3	62	17	S	1	156	24	1	S	1	109	38	38	-38
YHR030C	YFR014C	SLT2	CMK1	62	17	S	1	156	111	37	L	0	12	49	-49	-49
YHR037W	YBR006W	PUT2	UGA2	132	4	S	0	13	31	16	S	0	0	-101	101	-101
YHR037W	YOR374W	PUT2	ALD4	132	4	S	0	13	41	38	L	0	0	-91	91	-91
YHR037W	YER073W	PUT2	ALD5	132	4	S	0	13	64	14	S	0	22	-68	-68	68
YHR037W	YPL061W	PUT2	ALD6	132	4	S	0	13	115	7	S	0	0	-17	17	-17
YHR037W	YMR169C	PUT2	ALD3	132	4	S	0	13	34	2	S	0	2	98	98	-98
YHR037W	YMR110C	PUT2	HFD1	132	4	S	0	13	321	8	S	0	4	189	-189	189
YHR039C	YBR006W	MSC7	UGA2	38	4	S	0	17	31	16	S	0	0	-7	7	-7
YHR039C	YOR374W	MSC7	ALD4	38	4	S	0	17	41	38	L	0	0	3	-3	3
YHR039C	YMR169C	MSC7	ALD3	38	4	S	0	17	34	2	S	0	2	4	4	-4
YHR039C	YER073W	MSC7	ALD5	38	4	S	0	17	64	14	S	0	22	26	26	-26
YHR039C	YPL061W	MSC7	ALD6	38	4	S	0	17	115	7	S	0	0	77	-77	77
YHR039C	YHR037W	MSC7	PUT2	38	4	S	0	17	132	4	S	0	13	94	-94	94
YHR039C	YMR110C	MSC7	HFD1	38	4	S	0	17	321	8	S	0	4	283	-283	283
YHR044C	YHR043C	DOG1	DOG2	18	3	S	0	0	277	2	S	0	0	-259	259	259
YHR049W	YMR222C	FSH1	FSH2	49	1	S	0	19	7	0	S	0	8	42	42	-42
YHR057C	YML078W	CPR2	CPR3	7	1	S	0	27	58	2	S	0	31	51	51	-51
YHR086W	YNL016W	NAM8	PUB1	62	56	L	1	116	72	76	L	0	21	10	-10	-10
YHR104W	YOR120W	GRE3	GCY1	152	1	S	0	0	45	12	S	0	0	-107	-107	-107
YHR104W	YDL124W	GRE3		152	1	S	0	0	55	3	S	0	0	-97	-97	-97
YHR104W	YJR096W	GRE3		152	1	S	0	0	63	2	S	0	0	-89	-89	-89
YHR104W	YDR368W	GRE3	YPR1	152	1	S	0	0	74	15	S	0	0	-78	-78	-78
YHR110W	YOR016C	ERP5	ERP4	48	1	S	0	15	606	2	S	0	24	558	558	-558
YHR117W	YNL121C	TOM71	TOM70	98	8	S	1	63	29	5	S	1	56	69	69	-69
YHR135C	YER123W	YCK1	YCK3	14	68	L	1	172	25	12	S	1	174	-11	11	-11
YHR135C	YPL204W	YCK1	HRR25	14	68	L	1	172	25	1	S	0	11	-11	-11	-11
YHR137W	YGL202W	ARO9	ARO8	56	38	L	0	0	59	3	S	0	15	-3	3	-3
YHR143W	YER011W	DSE2	TIR1	1323	2	S	1	232	2	3	S	1	208	-1321	1321	-1321
YHR143W	YLR194C	DSE2		1323	2	S	1	232	2	3	S	1	112	-1321	1321	-1321
YHR143W	YNL322C	DSE2	KRE1	1323	2	S	1	232	14	7	S	1	63	-1309	1309	-1309
YHR143W	YKL096W	DSE2	CWP1	1323	2	S	1	232	25	5	S	1	107	-1298	1298	-1298
YHR143W	YOR247W	DSE2	SRL1	1323	2	S	1	232	56	2	S	0	55	-1267	1267	1267
YHR143W	YBR067C	DSE2	TIP1	1323	2	S	1	232	233	3	S	1	105	-1090	1090	-1090
YHR143W	YGR282C	DSE2	BGL2	1323	2	S	1	232	27	1	S	0	4	1296	1296	1296
YHR149C	YGR221C	SKG6	TOS2	9	7	S	3	371	140	22	S	1	218	131	-131	-131
YHR161C	YGR241C	YAP1801	YAP1802	33	2	S	2	349	365	3	S	0	37	332	-332	-332
YHR198C	YHR199C	AIM18	AIM46	625	9	S	0	32	88	4	S	0	45	537	-537	537
YHR215W	YBR092C	PHO12	PHO3	6	1	S	0	13	9	1	S	0	12	3	-3	3
YHR215W	YBR093C	PHO12	PHO5	6	1	S	0	13	18	1	S	0	21	12	12	-12
YIL015W	YLR121C	BAR1	YPS3	7	4	S	1	163	7	5	S	1	131	0	0	0
YIL015W	YLR120C	BAR1	YPS1	7	4	S	1	163	11	8	S	1	134	4	-4	4
YIL035C	YDL108W	CKA1	KIN28	62	27	S	0	0	336	1	S	0	12	-274	274	-274
YIL035C	YPL031C	CKA1	PHO85	62	27	S	0	0	217	4	S	0	11	-155	155	-155
YIL035C	YFL029C	CKA1	CAK1	62	27	S	0	0	141	1	S	0	10	-79	79	-79
YIL035C	YMR139W	CKA1	RIM11	62	27	S	0	0	21	36	L	0	0	-41	-41	-41
YIL035C	YGR040W	CKA1	KSS1	62	27	S	0	0	83	9	S	0	42	-21	21	-21
YIL035C	YOR061W	CKA1	CKA2	62	27	S	0	0	54	46	L	0	0	-8	-8	-8
YIL035C	YPL209C	CKA1	IPL1	62	27	S	0	0	78	103	L	0	12	16	16	-16
YIL035C	YBL016W	CKA1	FUS3	62	27	S	0	0	43	8	S	0	26	19	-19	19
YIL035C	YGR052W	CKA1		62	27	S	0	0	35	0	S	1	64	27	-27	-27
YIL053W	YHR043C	RHR2	DOG2	113	4	S	0	0	277	2	S	0	0	-164	164	164
YIL053W	YHR044C	RHR2	DOG1	113	4	S	0	0	18	3	S	0	0	95	-95	-95
YIL056W	YER064C	VHR1		26	8	S	1	175	2	12	S	2	154	-24	-24	-24
YIL079C	YDL175C	AIR1	AIR2	29	7	S	1	128	30	2	S	1	99	-1	-1	1
YIL089W	YLR036C			3	14	S	0	0	58	19	S	0	15	55	55	-55
YIL094C	YNL037C	LYS12	IDH1	18	24	S	0	0	29	28	S	0	0	11	11	11
YIL095W	YNL020C	PRK1	ARK1	31	19	S	1	492	37	19	S	1	344	6	-6	6
YIL105C	YNL047C	SLM1	SLM2	21	13	S	3	239	49	54	L	2	146	28	-28	-28
YIL118W	YCR027C	RHO3	RHB1	171	17	S	0	29	34	17	S	0	19	-137	137	-137
YIL118W	YDL137W	RHO3	ARF2	171	17	S	0	29	113	1	S	0	4	58	58	-58
YIL118W	YER031C	RHO3	YPT31	171	17	S	0	29	77	10	S	1	45	94	-94	-94
YIL118W	YPL051W	RHO3	ARL3	171	17	S	0	29	72	1	S	0	0	99	99	-99
YIL118W	YMR138W	RHO3	CIN4	171	17	S	0	29	64	1	S	0	14	107	107	-107
YIL118W	YBR264C	RHO3	YPT10	171	17	S	0	29	57	1	S	0	34	114	-114	114
YIL118W	YNL093W	RHO3	YPT53	171	17	S	0	29	28	12	S	1	40	143	-143	-143
YIL123W	YNL066W	SIM1	SUN4	23	3	S	2	261	57	8	S	1	95	34	-34	-34
YIL124W	YMR226C	AYR1		76	8	S	0	0	47	14	S	0	9	-29	-29	29
YIL124W	YIR036C	AYR1	IRC24	76	8	S	0	0	54	0	S	0	0	22	-22	-22
YIL160C	YPL028W	POT1	ERG10	30	35	L	0	0	117	1	S	0	0	-87	87	87
YIR021W	YKL011C	MRS1	CCE1	48	8	S	0	0	65	10	S	0	70	17	17	-17
YIR033W	YKL020C	MGA2	SPT23	31	11	S	1	353	34	11	S	3	440	3	3	3
YIR037W	YBR244W	HYR1	GPX2	44	1	S	0	0	168	1	S	0	0	124	124	124
YJL001W	YER012W	PRE3	PRE1	36	2	S	0	0	1131	0	S	0	0	-1095	1095	1095
YJL024C	YJR058C	APS3	APS2	2108	0	S	0	22	145	0	S	0	2	-1963	1963	-1963
YJL034W	YNL209W	KAR2	SSB2	124	7	S	0	86	712	5	S	0	57	-588	-588	588
YJL034W	YLR369W	KAR2	SSQ1	124	7	S	0	86	61	8	S	1	60	-63	-63	-63
YJL034W	YDL229W	KAR2	SSB1	124	7	S	0	86	149	5	S	0	52	-25	-25	25
YJL034W	YAL005C	KAR2	SSA1	124	7	S	0	86	77	1	S	1	80	47	-47	-47
YJL034W	YBL075C	KAR2	SSA3	124	7	S	0	86	59	1	S	2	84	65	-65	-65
YJL042W	YOR227W	MHP1	HER1	125	9	S	4	585	3	8	S	3	538	122	122	122
YJL048C	YBR273C	UBX6	UBX7	38	7	S	1	109	47	1	S	1	140	-9	9	-9
YJL070C	YML035C		AMD1	63	48	L	0	104	33	27	S	1	123	30	-30	-30
YJL082W	YKR018C	IML2		103	29	S	1	129	19	1	S	1	154	84	-84	84
YJL112W	YKR036C	MDV1	CAF4	25	5	S	1	136	34	12	S	1	140	9	9	-9
YJL133W	YDL119C	MRS3		37	16	S	0	36	429	11	S	0	26	-392	-392	392
YJL133W	YPL134C	MRS3	ODC1	37	16	S	0	36	181	10	S	0	52	-144	144	-144
YJL133W	YOR130C	MRS3	ORT1	37	16	S	0	36	23	16	S	0	44	-14	-14	14
YJL133W	YNL003C	MRS3	PET8	37	16	S	0	36	29	1	S	0	45	8	-8	8
YJL133W	YBR085W	MRS3	AAC3	37	16	S	0	36	21	15	S	0	56	16	-16	16
YJL133W	YKR052C	MRS3	MRS4	37	16	S	0	36	62	22	S	0	32	25	-25	25
YJL133W	YLR348C	MRS3	DIC1	37	16	S	0	36	398	16	S	0	45	361	361	-361
YJL139C	YBR205W	YUR1	KTR3	15	8	S	0	37	17	10	S	0	45	2	2	-2
YJL139C	YOR099W	YUR1	KTR1	15	8	S	0	37	3	7	S	0	31	12	12	-12
YJL159W	YKL164C	HSP150	PIR1	8	4	S	0	16	2	8	S	0	37	-6	-6	6
YJL159W	YJL158C	HSP150	CIS3	8	4	S	0	16	11	6	S	0	40	3	3	-3
YJL190C	YLR367W	RPS22A	RPS22B	78	2	S	0	0	181	2	S	0	0	103	103	103
YJL200C	YGL009C	ACO2	LEU1	34	10	S	0	16	29	5	S	0	20	5	-5	5
YJL200C	YLR304C	ACO2	ACO1	34	10	S	0	16	72	13	S	0	33	38	38	-38
YJR032W	YLR216C	CPR7	CPR6	41	3	S	0	8	89	1	S	0	39	-48	48	-48
YJR049C	YPL188W	UTR1	POS5	16	106	L	0	21	86	1	S	1	51	-70	70	70
YJR049C	YEL041W	UTR1	YEF1	16	106	L	0	21	70	45	L	0	76	-54	54	-54
YJR051W	YEL047C	OSM1		18	4	S	0	2	201	2	S	0	0	-183	-183	183
YJR068W	YNL290W	RFC2	RFC3	31	26	S	0	21	54	15	S	0	17	-23	-23	23
YJR076C	YHR107C	CDC11	CDC12	62	19	S	0	70	121	12	S	0	89	-59	59	-59
YJR127C	YML081W	RSF2		61	6	S	5	748	3	61	L	2	570	-58	58	58
YJR130C	YLL058W	STR2		45	2	S	0	49	38	4	S	0	47	-7	7	-7
YJR132W	YDR395W	NMD5	SXM1	61	0	S	0	48	196	2	S	0	54	135	135	-135
YJR143C	YOR321W	PMT4	PMT3	19	43	L	0	61	9	12	S	0	84	10	-10	10
YJR143C	YAL023C	PMT4	PMT2	19	43	L	0	61	61	63	L	0	51	42	-42	42
YJR147W	YHR206W	HMS2	SKN7	42	13	S	0	47	23	88	L	1	215	-19	-19	-19
YJR161C	YNR075W	COS5	COS10	23	12	S	0	22	548	4	S	0	9	-525	-525	525
YJR161C	YHL048W	COS5		23	12	S	0	22	19	11	S	0	25	4	-4	4
YJR161C	YML132W	COS5	COS2	23	12	S	0	22	33	12	S	0	22	10	10	10
YJR161C	YNL336W	COS5	COS1	23	12	S	0	22	58	12	S	0	27	35	35	-35
YJR161C	YFL062W	COS5	COS4	23	12	S	0	22	115	12	S	0	29	92	92	-92
YKL008C	YHL003C	LAC1	LAG1	77	70	L	0	0	48	69	L	0	0	29	-29	-29
YKL026C	YIR037W	GPX1	HYR1	50	1	S	0	0	44	1	S	0	0	-6	-6	-6
YKL026C	YBR244W	GPX1	GPX2	50	1	S	0	0	168	1	S	0	0	118	118	118
YKL027W	YHR003C			59	4	S	0	46	122	3	S	0	31	-63	-63	63
YKL091C	YMR079W		SEC14	170	3	S	0	13	149	6	S	0	18	-21	-21	21
YKL096W	YBR067C	CWP1	TIP1	25	5	S	1	107	233	3	S	1	105	-208	-208	208
YKL096W	YOR247W	CWP1	SRL1	25	5	S	1	107	56	2	S	0	55	-31	-31	-31
YKL106W	YLR027C	AAT1	AAT2	42	13	S	0	0	205	6	S	0	0	-163	163	163
YKL120W	YDL119C	OAC1		43	23	S	0	55	429	11	S	0	26	-386	-386	386
YKL120W	YLR348C	OAC1	DIC1	43	23	S	0	55	398	16	S	0	45	-355	-355	355
YKL120W	YPL134C	OAC1	ODC1	43	23	S	0	55	181	10	S	0	52	-138	-138	138
YKL120W	YKR052C	OAC1	MRS4	43	23	S	0	55	62	22	S	0	32	-19	-19	19
YKL120W	YJL133W	OAC1	MRS3	43	23	S	0	55	37	16	S	0	36	6	6	-6
YKL120W	YNL003C	OAC1	PET8	43	23	S	0	55	29	1	S	0	45	14	14	-14
YKL120W	YOR130C	OAC1	ORT1	43	23	S	0	55	23	16	S	0	44	20	20	-20
YKL120W	YBR085W	OAC1	AAC3	43	23	S	0	55	21	15	S	0	56	22	-22	22
YKL121W	YMR102C	DGR2		5	68	L	0	63	23	9	S	3	235	-18	18	18
YKL126W	YMR104C	YPK1	YPK2	30	346	L	1	55	71	31	L	3	324	-41	41	41
YKL127W	YMR105C	PGM1	PGM2	23	3	S	0	14	43	4	S	0	8	20	-20	20
YKL135C	YJR005W	APL2	APL1	71	3	S	1	131	34	30	S	0	16	-37	37	37
YKL139W	YPL026C	CTK1	SKS1	22	181	L	0	10	879	2	S	0	4	-857	-857	857
YKL139W	YDL108W	CTK1	KIN28	22	181	L	0	10	336	1	S	0	12	-314	314	-314
YKL139W	YLR113W	CTK1	HOG1	22	181	L	0	10	273	10	S	1	120	-251	251	251
YKL139W	YPL031C	CTK1	PHO85	22	181	L	0	10	217	4	S	0	11	-195	195	-195
YKL139W	YFL029C	CTK1	CAK1	22	181	L	0	10	141	1	S	0	10	-119	119	119
YKL139W	YFR014C	CTK1	CMK1	22	181	L	0	10	111	37	L	0	12	-89	89	-89
YKL139W	YDL101C	CTK1	DUN1	22	181	L	0	10	102	34	L	1	114	-80	80	80
YKL139W	YGR040W	CTK1	KSS1	22	181	L	0	10	83	9	S	0	42	-61	61	-61
YKL139W	YPL209C	CTK1	IPL1	22	181	L	0	10	78	103	L	0	12	-56	56	-56
YKL139W	YBR028C	CTK1		22	181	L	0	10	64	127	L	0	66	-42	42	-42
YKL139W	YHR030C	CTK1	SLT2	22	181	L	0	10	62	17	S	1	156	-40	40	40
YKL139W	YIL035C	CTK1	CKA1	22	181	L	0	10	62	27	S	0	0	-40	-40	40
YKL139W	YOR061W	CTK1	CKA2	22	181	L	0	10	54	46	L	0	0	-32	-32	32
YKL139W	YBL016W	CTK1	FUS3	22	181	L	0	10	43	8	S	0	26	-21	21	-21
YKL139W	YGR052W	CTK1		22	181	L	0	10	35	0	S	1	64	-13	13	13
YKL139W	YBR274W	CTK1	CHK1	22	181	L	0	10	30	14	S	1	133	-8	8	8
YKL139W	YDL159W	CTK1	STE7	22	181	L	0	10	14	189	L	0	13	-8	-8	8
YKL139W	YDR247W	CTK1	VHS1	22	181	L	0	10	28	9	S	0	11	-6	6	-6
YKL139W	YOR231W	CTK1	MKK1	22	181	L	0	10	18	219	L	0	13	-4	-4	4
YKL139W	YPL203W	CTK1	TPK2	22	181	L	0	10	25	69	L	0	45	-3	3	-3
YKL139W	YKL166C	CTK1	TPK3	22	181	L	0	10	24	1	S	1	109	-2	2	2
YKL139W	YMR139W	CTK1	RIM11	22	181	L	0	10	21	36	L	0	0	1	1	-1
YKL139W	YPL140C	CTK1	MKK2	22	181	L	0	10	29	211	L	0	13	7	7	-7
YKL145W	YPR173C	RPT1	VPS4	9	22	S	1	115	57	3	S	1	109	-48	-48	48
YKL145W	YGL048C	RPT1	RPT6	9	22	S	1	115	36	3	S	0	101	-27	-27	-27
YKL145W	YGR028W	RPT1	MSP1	9	22	S	1	115	36	4	S	1	67	-27	-27	27
YKL145W	YDL007W	RPT1	RPT2	9	22	S	1	115	17	48	L	0	81	8	-8	-8
YKL157W	YHR047C	APE2	AAP1	36	1	S	1	98	28	1	S	0	32	-8	8	8
YKL164C	YJL158C	PIR1	CIS3	2	8	S	0	37	11	6	S	0	40	-9	9	-9
YKL166C	YGR052W	TPK3		24	1	S	1	109	35	0	S	1	64	-11	-11	11
YKL166C	YMR139W	TPK3	RIM11	24	1	S	1	109	21	36	L	0	0	-3	3	3
YKL166C	YPL203W	TPK3	TPK2	24	1	S	1	109	25	69	L	0	45	1	-1	-1
YKL166C	YBL016W	TPK3	FUS3	24	1	S	1	109	43	8	S	0	26	19	-19	-19
YKL166C	YOR061W	TPK3	CKA2	24	1	S	1	109	54	46	L	0	0	30	-30	-30
YKL166C	YIL035C	TPK3	CKA1	24	1	S	1	109	62	27	S	0	0	38	-38	-38
YKL166C	YPL209C	TPK3	IPL1	24	1	S	1	109	78	103	L	0	12	54	-54	-54
YKL166C	YGR040W	TPK3	KSS1	24	1	S	1	109	83	9	S	0	42	59	-59	-59
YKL166C	YFL029C	TPK3	CAK1	24	1	S	1	109	141	1	S	0	10	117	-117	-117
YKL166C	YPL031C	TPK3	PHO85	24	1	S	1	109	217	4	S	0	11	193	-193	-193
YKL166C	YDL108W	TPK3	KIN28	24	1	S	1	109	336	1	S	0	12	312	-312	-312
YKL173W	YOR133W	SNU114	EFT1	52	2	S	0	94	155	2	S	0	51	103	-103	103
YKL219W	YHL048W	COS9		871	11	S	0	20	19	11	S	0	25	-852	-852	852
YKL219W	YJR161C	COS9	COS5	871	11	S	0	20	23	12	S	0	22	-848	-848	848
YKL219W	YML132W	COS9	COS2	871	11	S	0	20	33	12	S	0	22	-838	-838	838
YKL219W	YNL336W	COS9	COS1	871	11	S	0	20	58	12	S	0	27	-813	-813	813
YKL219W	YFL062W	COS9	COS4	871	11	S	0	20	115	12	S	0	29	-756	-756	756
YKL219W	YNR075W	COS9	COS10	871	11	S	0	20	548	4	S	0	9	323	323	-323
YKR003W	YHR001W	OSH6	OSH7	81	53	L	0	0	41	51	L	0	8	40	-40	40
YKR003W	YOR237W	OSH6	HES1	81	53	L	0	0	25	12	S	0	6	56	-56	56
YKR013W	YHR143W	PRY2	DSE2	32	6	S	1	174	1323	2	S	1	232	-1291	1291	-1291
YKR013W	YBR067C	PRY2	TIP1	32	6	S	1	174	233	3	S	1	105	-201	-201	201
YKR013W	YOR247W	PRY2	SRL1	32	6	S	1	174	56	2	S	0	55	-24	-24	-24
YKR013W	YNL322C	PRY2	KRE1	32	6	S	1	174	14	7	S	1	63	-18	18	-18
YKR013W	YGR282C	PRY2	BGL2	32	6	S	1	174	27	1	S	0	4	5	5	5
YKR013W	YKL096W	PRY2	CWP1	32	6	S	1	174	25	5	S	1	107	7	7	-7
YKR013W	YER011W	PRY2	TIR1	32	6	S	1	174	2	3	S	1	208	30	-30	30
YKR013W	YLR194C	PRY2		32	6	S	1	174	2	3	S	1	112	30	30	-30
YKR014C	YNL093W	YPT52	YPT53	773	0	S	0	0	28	12	S	1	40	-745	-745	-745
YKR014C	YCR027C	YPT52	RHB1	773	0	S	0	0	34	17	S	0	19	-739	-739	739
YKR014C	YBR264C	YPT52	YPT10	773	0	S	0	0	57	1	S	0	34	-716	-716	716
YKR014C	YMR138W	YPT52	CIN4	773	0	S	0	0	64	1	S	0	14	-709	-709	709
YKR014C	YPL051W	YPT52	ARL3	773	0	S	0	0	72	1	S	0	0	-701	-701	-701
YKR014C	YER031C	YPT52	YPT31	773	0	S	0	0	77	10	S	1	45	-696	-696	-696
YKR014C	YDL137W	YPT52	ARF2	773	0	S	0	0	113	1	S	0	4	-660	-660	660
YKR014C	YIL118W	YPT52	RHO3	773	0	S	0	0	171	17	S	0	29	-602	-602	602
YKR024C	YDL084W	DBP7	SUB2	48	2	S	2	235	17	66	L	0	14	-31	31	31
YKR024C	YPL119C	DBP7	DBP1	48	2	S	2	235	18	154	L	0	12	-30	30	30
YKR024C	YFL002C	DBP7	SPB4	48	2	S	2	235	29	3	S	1	65	-19	19	19
YKR024C	YDR243C	DBP7	PRP28	48	2	S	2	235	31	3	S	1	172	-17	17	17
YKR024C	YGL078C	DBP7	DBP3	48	2	S	2	235	33	112	L	0	9	-15	15	15
YKR024C	YDR021W	DBP7	FAL1	48	2	S	2	235	46	1	S	0	28	2	2	2
YKR024C	YOR046C	DBP7	DBP5	48	2	S	2	235	70	93	L	0	5	22	-22	-22
YKR024C	YNR038W	DBP7	DBP6	48	2	S	2	235	74	175	L	0	21	26	-26	-26
YKR024C	YDR194C	DBP7	MSS116	48	2	S	2	235	162	2	S	1	126	114	-114	-114
YKR024C	YDL160C	DBP7	DHH1	48	2	S	2	235	176	46	L	0	4	128	-128	-128
YKR027W	YJL099W	BCH2	CHS6	20	33	L	0	53	18	25	S	0	73	2	-2	2
YKR052C	YLR348C	MRS4	DIC1	62	22	S	0	32	398	16	S	0	45	-336	336	-336
YKR052C	YNL003C	MRS4	PET8	62	22	S	0	32	29	1	S	0	45	33	-33	33
YKR052C	YOR130C	MRS4	ORT1	62	22	S	0	32	23	16	S	0	44	39	-39	39
YKR075C	YOR062C			8	8	S	0	58	32	10	S	0	34	24	-24	24
YKR084C	YPR080W	HBS1	TEF1	43	8	S	1	117	56	8	S	0	0	13	-13	-13
YKR086W	YNR011C	PRP16	PRP2	4	11	S	2	261	7	223	L	0	50	3	-3	-3
YKR086W	YGL120C	PRP16	PRP43	4	11	S	2	261	32	88	L	0	60	28	-28	-28
YKR086W	YKL078W	PRP16	DHR2	4	11	S	2	261	46	77	L	0	71	42	-42	-42
YKR089C	YOR081C	TGL4	TGL5	17	10	S	2	240	17	3	S	1	157	0	0	0
YKR092C	YHR143W	SRP40	DSE2	206	365	L	0	14	1323	2	S	1	232	-1117	1117	1117
YKR092C	YBR067C	SRP40	TIP1	206	365	L	0	14	233	3	S	1	105	-27	27	27
YKR092C	YOR247W	SRP40	SRL1	206	365	L	0	14	56	2	S	0	55	150	-150	150
YKR092C	YLR332W	SRP40	MID2	206	365	L	0	14	53	7	S	1	246	153	-153	-153
YKR092C	YKR013W	SRP40	PRY2	206	365	L	0	14	32	6	S	1	174	174	-174	-174
YKR092C	YGR282C	SRP40	BGL2	206	365	L	0	14	27	1	S	0	4	179	179	-179
YKR092C	YKL096W	SRP40	CWP1	206	365	L	0	14	25	5	S	1	107	181	-181	-181
YKR092C	YOR008C	SRP40	SLG1	206	365	L	0	14	25	4	S	1	186	181	-181	-181
YKR092C	YGR279C	SRP40	SCW4	206	365	L	0	14	23	8	S	1	63	183	-183	-183
YKR092C	YMR305C	SRP40	SCW10	206	365	L	0	14	18	3	S	1	48	188	-188	-188
YKR092C	YNL322C	SRP40	KRE1	206	365	L	0	14	14	7	S	1	63	192	-192	-192
YKR092C	YER011W	SRP40	TIR1	206	365	L	0	14	2	3	S	1	208	204	-204	-204
YKR092C	YLR194C	SRP40		206	365	L	0	14	2	3	S	1	112	204	-204	-204
YKR096W	YIL151C			39	39	L	2	317	13	25	S	2	211	26	26	-26
YKR098C	YIL156W	UBP11	UBP7	5	3	S	1	258	48	7	S	4	398	43	43	43
YLL001W	YKR001C	DNM1	VPS1	31	8	S	1	179	79	3	S	1	153	-48	-48	48
YLL012W	YLR020C	YEH1	YEH2	32	7	S	0	44	61	3	S	0	76	-29	29	-29
YLL026W	YDR258C	HSP104	HSP78	61	4	S	0	107	57	7	S	2	206	-4	-4	-4
YLR025W	YMR077C	SNF7	VPS20	324	0	S	1	124	124	17	S	1	94	-200	200	-200
YLR025W	YDR486C	SNF7	VPS60	324	0	S	1	124	191	30	S	0	54	-133	133	133
YLR086W	YFL008W	SMC4	SMC1	36	157	L	6	639	25	1	S	4	591	11	11	11
YLR089C	YDR111C	ALT1	ALT2	78	8	S	1	60	35	9	S	0	3	-43	43	43
YLR113W	YMR139W	HOG1	RIM11	273	10	S	1	120	21	36	L	0	0	-252	252	252
YLR113W	YPL203W	HOG1	TPK2	273	10	S	1	120	25	69	L	0	45	-248	248	248
YLR113W	YOR061W	HOG1	CKA2	273	10	S	1	120	54	46	L	0	0	-219	219	219
YLR113W	YIL035C	HOG1	CKA1	273	10	S	1	120	62	27	S	0	0	-211	211	211
YLR113W	YPL209C	HOG1	IPL1	273	10	S	1	120	78	103	L	0	12	-195	195	195
YLR113W	YDL108W	HOG1	KIN28	273	10	S	1	120	336	1	S	0	12	-63	-63	-63
YLR113W	YPL031C	HOG1	PHO85	273	10	S	1	120	217	4	S	0	11	56	56	56
YLR113W	YFL029C	HOG1	CAK1	273	10	S	1	120	141	1	S	0	10	132	132	132
YLR113W	YGR040W	HOG1	KSS1	273	10	S	1	120	83	9	S	0	42	190	190	190
YLR113W	YBL016W	HOG1	FUS3	273	10	S	1	120	43	8	S	0	26	230	230	230
YLR113W	YGR052W	HOG1		273	10	S	1	120	35	0	S	1	64	238	238	-238
YLR113W	YKL166C	HOG1	TPK3	273	10	S	1	120	24	1	S	1	109	249	249	-249
YLR120C	YLR121C	YPS1	YPS3	11	8	S	1	134	7	5	S	1	131	4	4	-4
YLR133W	YDR147W	CKI1	EKI1	64	50	L	0	55	37	7	S	0	67	27	-27	27
YLR163C	YBL045C	MAS1	COR1	1961	22	S	0	18	291	29	S	0	34	-1670	-1670	1670
YLR168C	YLR193C	UPS2	UPS1	72	1	S	0	5	6	1	S	0	5	-66	-66	-66
YLR168C	YDR185C	UPS2	UPS3	72	1	S	0	5	25	6	S	0	3	-47	47	-47
YLR178C	YLR179C	TFS1		55	12	S	0	33	66	3	S	0	21	-11	-11	11
YLR185W	YDR500C	RPL37A	RPL37B	316	10	S	0	14	53	10	S	0	11	-263	263	-263
YLR188W	YMR301C	MDL1	ATM1	22	1	S	1	93	34	1	S	1	99	12	12	-12
YLR194C	YOR247W		SRL1	2	3	S	1	112	56	2	S	0	55	-54	-54	-54
YLR194C	YER011W		TIR1	2	3	S	1	112	2	3	S	1	208	0	0	0
YLR194C	YKL096W		CWP1	2	3	S	1	112	25	5	S	1	107	23	-23	23
YLR194C	YBR067C		TIP1	2	3	S	1	112	233	3	S	1	105	231	-231	231
YLR206W	YDL161W	ENT2	ENT1	18	8	S	3	384	39	8	S	1	243	21	-21	-21
YLR212C	YML124C	TUB4	TUB3	41	1	S	0	14	448	0	S	0	22	-407	407	-407
YLR212C	YML085C	TUB4	TUB1	41	1	S	0	14	41	0	S	0	20	0	0	0
YLR248W	YPL026C	RCK2	SKS1	72	161	L	0	13	879	2	S	0	4	-807	-807	807
YLR248W	YDL108W	RCK2	KIN28	72	161	L	0	13	336	1	S	0	12	-264	-264	264
YLR248W	YLR113W	RCK2	HOG1	72	161	L	0	13	273	10	S	1	120	-201	201	201
YLR248W	YPL031C	RCK2	PHO85	72	161	L	0	13	217	4	S	0	11	-145	-145	145
YLR248W	YFL029C	RCK2	CAK1	72	161	L	0	13	141	1	S	0	10	-69	-69	69
YLR248W	YDL159W	RCK2	STE7	72	161	L	0	13	14	189	L	0	13	-58	-58	-58
YLR248W	YOR231W	RCK2	MKK1	72	161	L	0	13	18	219	L	0	13	-54	-54	-54
YLR248W	YKL139W	RCK2	CTK1	72	161	L	0	13	22	181	L	0	10	-50	50	-50
YLR248W	YPL140C	RCK2	MKK2	72	161	L	0	13	29	211	L	0	13	-43	-43	-43
YLR248W	YFR014C	RCK2	CMK1	72	161	L	0	13	111	37	L	0	12	-39	-39	39
YLR248W	YDL101C	RCK2	DUN1	72	161	L	0	13	102	34	L	1	114	-30	30	30
YLR248W	YGR040W	RCK2	KSS1	72	161	L	0	13	83	9	S	0	42	-11	11	-11
YLR248W	YPL209C	RCK2	IPL1	72	161	L	0	13	78	103	L	0	12	-6	-6	6
YLR248W	YBR028C	RCK2		72	161	L	0	13	64	127	L	0	66	8	-8	8
YLR248W	YHR030C	RCK2	SLT2	72	161	L	0	13	62	17	S	1	156	10	-10	-10
YLR248W	YIL035C	RCK2	CKA1	72	161	L	0	13	62	27	S	0	0	10	10	-10
YLR248W	YOR061W	RCK2	CKA2	72	161	L	0	13	54	46	L	0	0	18	18	-18
YLR248W	YBL016W	RCK2	FUS3	72	161	L	0	13	43	8	S	0	26	29	-29	29
YLR248W	YGR052W	RCK2		72	161	L	0	13	35	0	S	1	64	37	-37	-37
YLR248W	YBR274W	RCK2	CHK1	72	161	L	0	13	30	14	S	1	133	42	-42	-42
YLR248W	YDR247W	RCK2	VHS1	72	161	L	0	13	28	9	S	0	11	44	44	-44
YLR248W	YPL203W	RCK2	TPK2	72	161	L	0	13	25	69	L	0	45	47	-47	47
YLR248W	YKL166C	RCK2	TPK3	72	161	L	0	13	24	1	S	1	109	48	-48	-48
YLR248W	YMR139W	RCK2	RIM11	72	161	L	0	13	21	36	L	0	0	51	51	-51
YLR260W	YOR171C	LCB5	LCB4	3	23	S	1	180	47	6	S	1	153	-44	-44	44
YLR264W	YOR167C	RPS28B	RPS28A	110	8	S	0	0	117	8	S	0	0	7	7	7
YLR328W	YGR010W	NMA1	NMA2	60	30	S	1	114	65	28	S	1	95	-5	-5	5
YLR332W	YHR143W	MID2	DSE2	53	7	S	1	246	1323	2	S	1	232	-1270	-1270	1270
YLR332W	YBR067C	MID2	TIP1	53	7	S	1	246	233	3	S	1	105	-180	-180	180
YLR332W	YNL322C	MID2	KRE1	53	7	S	1	246	14	7	S	1	63	-39	39	-39
YLR332W	YOR247W	MID2	SRL1	53	7	S	1	246	56	2	S	0	55	-3	-3	-3
YLR332W	YKR013W	MID2	PRY2	53	7	S	1	246	32	6	S	1	174	21	21	-21
YLR332W	YGR282C	MID2	BGL2	53	7	S	1	246	27	1	S	0	4	26	26	26
YLR332W	YKL096W	MID2	CWP1	53	7	S	1	246	25	5	S	1	107	28	28	-28
YLR332W	YER011W	MID2	TIR1	53	7	S	1	246	2	3	S	1	208	51	51	-51
YLR332W	YLR194C	MID2		53	7	S	1	246	2	3	S	1	112	51	51	-51
YLR333C	YGR027C	RPS25B	RPS25A	427	36	L	0	0	82	36	L	0	0	-345	-345	-345
YLR345W	YJL155C		FBP26	73	5	S	0	35	41	9	S	0	5	-32	32	-32
YLR348C	YOR130C	DIC1	ORT1	398	16	S	0	45	23	16	S	0	44	-375	375	-375
YLR348C	YNL003C	DIC1	PET8	398	16	S	0	45	29	1	S	0	45	369	-369	-369
YLR354C	YGR043C	TAL1	NQM1	136	17	S	0	0	61	16	S	0	0	75	-75	-75
YLR356W	YGR049W	ATG33	SCM4	15	2	S	0	52	29	8	S	1	51	14	14	14
YLR369W	YNL209W	SSQ1	SSB2	61	8	S	1	60	712	5	S	0	57	-651	-651	-651
YLR369W	YDL229W	SSQ1	SSB1	61	8	S	1	60	149	5	S	0	52	-88	-88	-88
YLR369W	YAL005C	SSQ1	SSA1	61	8	S	1	60	77	1	S	1	80	-16	16	-16
YLR369W	YBL075C	SSQ1	SSA3	61	8	S	1	60	59	1	S	2	84	2	-2	-2
YLR372W	YJL196C	SUR4	ELO1	91	8	S	0	0	17	2	S	0	0	74	-74	-74
YLR373C	YGR071C	VID22		22	13	S	1	154	38	3	S	0	104	-16	-16	-16
YLR387C	YBR267W	REH1	REI1	43	3	S	2	206	116	8	S	1	118	73	-73	-73
YLR399C	YDL070W	BDF1	BDF2	59	3	S	3	308	9	43	L	3	275	-50	50	-50
YLR426W	YMR226C			51	1	S	0	8	47	14	S	0	9	-4	-4	4
YLR426W	YIR036C		IRC24	51	1	S	0	8	54	0	S	0	0	-3	-3	3
YLR426W	YIL124W		AYR1	51	1	S	0	8	76	8	S	0	0	25	-25	25
YLR432W	YHR216W	IMD3	IMD2	650	6	S	0	34	54	6	S	0	34	-596	-596	-596
YLR433C	YGR123C	CNA1	PPT1	32	11	S	1	100	125	5	S	0	0	-93	-93	-93
YLR433C	YDR075W	CNA1	PPH3	32	11	S	1	100	61	0	S	0	3	-29	-29	-29
YLR433C	YER133W	CNA1	GLC7	32	11	S	1	100	61	3	S	0	0	-29	-29	-29
YLR433C	YDL134C	CNA1	PPH21	32	11	S	1	100	45	3	S	1	71	-13	-13	13
YLR433C	YNR032W	CNA1	PPG1	32	11	S	1	100	39	0	S	0	53	-7	-7	-7
YLR433C	YDL047W	CNA1	SIT4	32	11	S	1	100	34	3	S	0	22	-2	-2	-2
YLR433C	YDL188C	CNA1	PPH22	32	11	S	1	100	61	68	L	0	15	29	-29	-29
YLR453C	YPR162C	RIF2	ORC4	58	8	S	0	48	67	50	L	0	31	9	-9	9
YLR457C	YPR174C	NBP1		31	5	S	1	156	139	8	S	0	79	108	-108	-108
YLR460C	YMR318C		ADH6	9	8	S	0	0	57	2	S	0	0	-48	48	48
YLR460C	YMR303C		ADH2	9	8	S	0	0	41	1	S	0	0	-32	32	32
YLR460C	YBR046C		ZTA1	9	8	S	0	0	2	3	S	0	0	7	-7	-7
YML027W	YDR451C	YOX1	YHP1	3	11	S	2	251	3	8	S	2	231	0	0	0
YML034W	YDR458C	SRC1	HEH2	31	4	S	2	410	28	3	S	1	317	3	3	3
YML056C	YLR432W	IMD4	IMD3	65	8	S	0	37	650	6	S	0	34	-585	-585	585
YML056C	YHR216W	IMD4	IMD2	65	8	S	0	37	54	6	S	0	34	11	11	-11
YML057W	YGR123C	CMP2	PPT1	47	8	S	3	137	125	5	S	0	0	-78	-78	-78
YML057W	YLR433C	CMP2	CNA1	47	8	S	3	137	32	11	S	1	100	-15	15	15
YML057W	YDR075W	CMP2	PPH3	47	8	S	3	137	61	0	S	0	3	-14	-14	-14
YML057W	YER133W	CMP2	GLC7	47	8	S	3	137	61	3	S	0	0	-14	-14	-14
YML057W	YDL134C	CMP2	PPH21	47	8	S	3	137	45	3	S	1	71	2	2	2
YML057W	YNR032W	CMP2	PPG1	47	8	S	3	137	39	0	S	0	53	8	8	8
YML057W	YDL047W	CMP2	SIT4	47	8	S	3	137	34	3	S	0	22	13	13	13
YML057W	YDL188C	CMP2	PPH22	47	8	S	3	137	61	68	L	0	15	14	-14	-14
YML064C	YKR014C	TEM1	YPT52	26	22	S	0	0	773	0	S	0	0	-747	747	747
YML064C	YIL118W	TEM1	RHO3	26	22	S	0	0	171	17	S	0	29	-145	145	-145
YML064C	YDL137W	TEM1	ARF2	26	22	S	0	0	113	1	S	0	4	-87	87	-87
YML064C	YER031C	TEM1	YPT31	26	22	S	0	0	77	10	S	1	45	-51	51	51
YML064C	YPL051W	TEM1	ARL3	26	22	S	0	0	72	1	S	0	0	-46	46	46
YML064C	YMR138W	TEM1	CIN4	26	22	S	0	0	64	1	S	0	14	-38	38	-38
YML064C	YBR264C	TEM1	YPT10	26	22	S	0	0	57	1	S	0	34	-31	31	-31
YML064C	YCR027C	TEM1	RHB1	26	22	S	0	0	34	17	S	0	19	-8	8	-8
YML064C	YNL093W	TEM1	YPT53	26	22	S	0	0	28	12	S	1	40	-2	2	2
YML072C	YNL087W	TCB3	TCB2	32	9	S	4	564	19	54	L	2	238	-13	13	13
YML072C	YOR086C	TCB3	TCB1	32	9	S	4	564	318	11	S	1	262	286	-286	-286
YML082W	YLL058W			58	3	S	1	76	38	4	S	0	47	-20	20	20
YML082W	YJR130C		STR2	58	3	S	1	76	45	2	S	0	49	13	13	13
YML085C	YML124C	TUB1	TUB3	41	0	S	0	20	448	0	S	0	22	407	407	-407
YML100W	YMR261C	TSL1	TPS3	39	1	S	1	387	22	1	S	2	281	-17	-17	-17
YML109W	YMR273C	ZDS2	ZDS1	47	46	L	3	312	24	30	S	2	555	23	23	23
YML132W	YNR075W	COS2	COS10	33	12	S	0	22	548	4	S	0	9	-515	-515	515
YMR001C	YPL026C	CDC5	SKS1	10	81	L	1	165	879	2	S	0	4	-869	-869	-869
YMR001C	YDL108W	CDC5	KIN28	10	81	L	1	165	336	1	S	0	12	-326	-326	-326
YMR001C	YLR113W	CDC5	HOG1	10	81	L	1	165	273	10	S	1	120	-263	-263	263
YMR001C	YPL031C	CDC5	PHO85	10	81	L	1	165	217	4	S	0	11	-207	-207	-207
YMR001C	YFL029C	CDC5	CAK1	10	81	L	1	165	141	1	S	0	10	-131	-131	-131
YMR001C	YFR014C	CDC5	CMK1	10	81	L	1	165	111	37	L	0	12	-101	-101	-101
YMR001C	YDL101C	CDC5	DUN1	10	81	L	1	165	102	34	L	1	114	-92	-92	92
YMR001C	YGR040W	CDC5	KSS1	10	81	L	1	165	83	9	S	0	42	-73	-73	-73
YMR001C	YHR030C	CDC5	SLT2	10	81	L	1	165	62	17	S	1	156	-52	-52	52
YMR001C	YIL035C	CDC5	CKA1	10	81	L	1	165	62	27	S	0	0	-52	-52	-52
YMR001C	YOR061W	CDC5	CKA2	10	81	L	1	165	54	46	L	0	0	-44	-44	-44
YMR001C	YBL016W	CDC5	FUS3	10	81	L	1	165	43	8	S	0	26	-33	-33	-33
YMR001C	YGR052W	CDC5		10	81	L	1	165	35	0	S	1	64	-25	-25	25
YMR001C	YBR274W	CDC5	CHK1	10	81	L	1	165	30	14	S	1	133	-20	-20	20
YMR001C	YDR247W	CDC5	VHS1	10	81	L	1	165	28	9	S	0	11	-18	-18	-18
YMR001C	YPL203W	CDC5	TPK2	10	81	L	1	165	25	69	L	0	45	-15	-15	-15
YMR001C	YKL166C	CDC5	TPK3	10	81	L	1	165	24	1	S	1	109	-14	-14	14
YMR001C	YMR139W	CDC5	RIM11	10	81	L	1	165	21	36	L	0	0	-11	-11	-11
YMR001C	YDL159W	CDC5	STE7	10	81	L	1	165	14	189	L	0	13	4	-4	-4
YMR001C	YOR231W	CDC5	MKK1	10	81	L	1	165	18	219	L	0	13	8	-8	-8
YMR001C	YKL139W	CDC5	CTK1	10	81	L	1	165	22	181	L	0	10	12	-12	-12
YMR001C	YPL140C	CDC5	MKK2	10	81	L	1	165	29	211	L	0	13	19	-19	-19
YMR001C	YBR028C	CDC5		10	81	L	1	165	64	127	L	0	66	54	-54	-54
YMR001C	YLR248W	CDC5	RCK2	10	81	L	1	165	72	161	L	0	13	62	-62	-62
YMR001C	YPL209C	CDC5	IPL1	10	81	L	1	165	78	103	L	0	12	68	-68	-68
YMR006C	YOL011W	PLB2	PLB3	2	8	S	1	116	15	3	S	1	65	-13	-13	13
YMR016C	YKL043W	SOK2	PHD1	3	52	L	3	278	14	2	S	2	210	-11	-11	-11
YMR022W	YDL064W	UBC7	UBC9	31	10	S	0	9	86	9	S	0	0	-55	-55	55
YMR022W	YDR059C	UBC7	UBC5	31	10	S	0	9	77	2	S	0	1	-46	-46	46
YMR022W	YGL087C	UBC7	MMS2	31	10	S	0	9	51	9	S	0	10	-20	20	-20
YMR022W	YBR082C	UBC7	UBC4	31	10	S	0	9	12	2	S	0	0	19	19	-19
YMR054W	YOR270C	STV1	VPH1	33	4	S	1	113	44	8	S	1	110	11	-11	11
YMR058W	YFL041W	FET3	FET5	46	3	S	0	65	9	0	S	1	58	37	-37	-37
YMR072W	YKL032C	ABF2	IXR1	91	2	S	1	117	10	158	L	3	329	-81	-81	-81
YMR086W	YKL105C			40	18	S	5	830	32	11	S	6	717	8	-8	-8
YMR089C	YER017C	YTA12	AFG3	29	6	S	1	244	45	13	S	2	155	16	16	16
YMR110C	YBR006W	HFD1	UGA2	321	8	S	0	4	31	16	S	0	0	-290	290	-290
YMR110C	YOR374W	HFD1	ALD4	321	8	S	0	4	41	38	L	0	0	-280	280	-280
YMR110C	YER073W	HFD1	ALD5	321	8	S	0	4	64	14	S	0	22	-257	-257	257
YMR110C	YPL061W	HFD1	ALD6	321	8	S	0	4	115	7	S	0	0	206	206	-206
YMR110C	YMR169C	HFD1	ALD3	321	8	S	0	4	34	2	S	0	2	287	287	-287
YMR116C	YNL006W	ASC1	LST8	157	4	S	0	0	37	0	S	0	0	120	-120	-120
YMR120C	YLR028C	ADE17	ADE16	39	8	S	0	0	59	8	S	0	0	20	20	20
YMR138W	YDL137W	CIN4	ARF2	64	1	S	0	14	113	1	S	0	4	49	-49	49
YMR139W	YDL108W	RIM11	KIN28	21	36	L	0	0	336	1	S	0	12	-315	315	-315
YMR139W	YPL031C	RIM11	PHO85	21	36	L	0	0	217	4	S	0	11	-196	196	-196
YMR139W	YFL029C	RIM11	CAK1	21	36	L	0	0	141	1	S	0	10	-120	120	-120
YMR139W	YGR040W	RIM11	KSS1	21	36	L	0	0	83	9	S	0	42	-62	62	-62
YMR139W	YBL016W	RIM11	FUS3	21	36	L	0	0	43	8	S	0	26	-22	22	-22
YMR139W	YGR052W	RIM11		21	36	L	0	0	35	0	S	1	64	-14	14	14
YMR139W	YOR061W	RIM11	CKA2	21	36	L	0	0	54	46	L	0	0	33	33	33
YMR139W	YPL209C	RIM11	IPL1	21	36	L	0	0	78	103	L	0	12	57	57	-57
YMR142C	YDL082W	RPL13B	RPL13A	67	6	S	0	45	30	6	S	0	53	-37	-37	37
YMR166C	YDL119C			32	53	L	0	59	429	11	S	0	26	-397	-397	397
YMR166C	YLR348C		DIC1	32	53	L	0	59	398	16	S	0	45	-366	-366	366
YMR166C	YPL134C		ODC1	32	53	L	0	59	181	10	S	0	52	-149	-149	149
YMR166C	YKR052C		MRS4	32	53	L	0	59	62	22	S	0	32	-30	-30	30
YMR166C	YKL120W		OAC1	32	53	L	0	59	43	23	S	0	55	-11	-11	11
YMR166C	YPR128C		ANT1	32	53	L	0	59	39	0	S	0	73	-7	7	-7
YMR166C	YJL133W		MRS3	32	53	L	0	59	37	16	S	0	36	-5	-5	5
YMR166C	YGR257C		MTM1	32	53	L	0	59	32	14	S	0	78	0	0	0
YMR166C	YNL003C		PET8	32	53	L	0	59	29	1	S	0	45	3	3	-3
YMR166C	YOR130C		ORT1	32	53	L	0	59	23	16	S	0	44	9	9	-9
YMR166C	YBR085W		AAC3	32	53	L	0	59	21	15	S	0	56	11	11	-11
YMR166C	YBR104W		YMC2	32	53	L	0	59	16	1	S	0	69	16	-16	16
YMR166C	YEL006W		YEA6	32	53	L	0	59	10	3	S	0	84	22	-22	22
YMR169C	YBR006W	ALD3	UGA2	34	2	S	0	2	31	16	S	0	0	-3	3	-3
YMR169C	YPL061W	ALD3	ALD6	34	2	S	0	2	115	7	S	0	0	81	-81	81
YMR173W	YER011W	DDR48	TIR1	63	1	S	0	22	2	3	S	1	208	-61	-61	-61
YMR173W	YLR194C	DDR48		63	1	S	0	22	2	3	S	1	112	-61	-61	-61
YMR173W	YNL322C	DDR48	KRE1	63	1	S	0	22	14	7	S	1	63	-49	-49	-49
YMR173W	YMR305C	DDR48	SCW10	63	1	S	0	22	18	3	S	1	48	-45	-45	-45
YMR173W	YGR279C	DDR48	SCW4	63	1	S	0	22	23	8	S	1	63	-40	-40	-40
YMR173W	YKL096W	DDR48	CWP1	63	1	S	0	22	25	5	S	1	107	-38	-38	-38
YMR173W	YOR008C	DDR48	SLG1	63	1	S	0	22	25	4	S	1	186	-38	-38	-38
YMR173W	YGR282C	DDR48	BGL2	63	1	S	0	22	27	1	S	0	4	-36	36	-36
YMR173W	YKR013W	DDR48	PRY2	63	1	S	0	22	32	6	S	1	174	-31	-31	-31
YMR173W	YLR332W	DDR48	MID2	63	1	S	0	22	53	7	S	1	246	-10	-10	-10
YMR173W	YOR247W	DDR48	SRL1	63	1	S	0	22	56	2	S	0	55	-7	-7	7
YMR173W	YKR092C	DDR48	SRP40	63	1	S	0	22	206	365	L	0	14	143	-143	143
YMR173W	YBR067C	DDR48	TIP1	63	1	S	0	22	233	3	S	1	105	170	170	170
YMR173W	YHR143W	DDR48	DSE2	63	1	S	0	22	1323	2	S	1	232	1260	1260	1260
YMR199W	YPL256C	CLN1	CLN2	6	9	S	2	114	5	15	S	1	106	-1	1	1
YMR214W	YNL007C	SCJ1	SIS1	67	1	S	0	144	274	3	S	1	162	207	207	207
YMR215W	YOL030W	GAS3	GAS5	17	8	S	1	79	11	6	S	1	89	6	-6	6
YMR226C	YIR036C		IRC24	47	14	S	0	9	54	0	S	0	0	-7	-7	7
YMR243C	YOR316C	ZRC1	COT1	35	9	S	2	123	18	10	S	1	119	-17	17	17
YMR267W	YBR011C	PPA2	IPP1	357	32	L	0	25	883	1	S	0	38	-526	526	-526
YMR275C	YML111W	BUL1	BUL2	10	125	L	2	207	2	20	S	1	258	8	8	8
YMR285C	YML118W	NGL2	NGL3	22	9	S	0	108	68	35	L	0	74	46	-46	46
YMR297W	YBR139W	PRC1		13	2	S	0	41	18	1	S	0	4	-5	-5	5
YMR303C	YBR046C	ADH2	ZTA1	41	1	S	0	0	2	3	S	0	0	-39	-39	-39
YMR305C	YHR143W	SCW10	DSE2	18	3	S	1	48	1323	2	S	1	232	-1305	1305	-1305
YMR305C	YOR247W	SCW10	SRL1	18	3	S	1	48	56	2	S	0	55	-38	-38	-38
YMR305C	YER011W	SCW10	TIR1	18	3	S	1	48	2	3	S	1	208	-16	-16	16
YMR305C	YLR194C	SCW10		18	3	S	1	48	2	3	S	1	112	-16	-16	16
YMR305C	YGR282C	SCW10	BGL2	18	3	S	1	48	27	1	S	0	4	-9	-9	-9
YMR305C	YNL322C	SCW10	KRE1	18	3	S	1	48	14	7	S	1	63	-4	-4	4
YMR305C	YGR279C	SCW10	SCW4	18	3	S	1	48	23	8	S	1	63	5	5	-5
YMR305C	YKL096W	SCW10	CWP1	18	3	S	1	48	25	5	S	1	107	7	7	-7
YMR305C	YOR008C	SCW10	SLG1	18	3	S	1	48	25	4	S	1	186	7	7	-7
YMR305C	YKR013W	SCW10	PRY2	18	3	S	1	48	32	6	S	1	174	14	14	-14
YMR305C	YLR332W	SCW10	MID2	18	3	S	1	48	53	7	S	1	246	35	35	-35
YMR305C	YBR067C	SCW10	TIP1	18	3	S	1	48	233	3	S	1	105	215	215	-215
YMR316W	YOR385W	DIA1		20	8	S	0	64	55	14	S	0	26	35	-35	35
YMR318C	YBR046C	ADH6	ZTA1	57	2	S	0	0	2	3	S	0	0	-55	-55	-55
YMR318C	YMR303C	ADH6	ADH2	57	2	S	0	0	41	1	S	0	0	16	-16	-16
YNL002C	YPL198W	RLP7	RPL7B	96	12	S	0	91	82	42	L	0	19	-14	14	-14
YNL002C	YGL076C	RLP7	RPL7A	96	12	S	0	91	113	41	L	0	23	17	-17	17
YNL004W	YCL011C	HRB1	GBP2	3	162	L	0	0	61	124	L	0	0	-58	58	58
YNL009W	YLR174W	IDP3	IDP2	13	1	S	0	6	69	2	S	0	0	56	-56	56
YNL014W	YLR249W	HEF3	YEF3	3	10	S	1	122	191	9	S	2	110	-188	188	188
YNL029C	YIL085C	KTR5	KTR7	16	1	S	0	43	55	6	S	0	36	39	-39	39
YNL032W	YNL099C	SIW14	OCA1	516	22	S	0	38	42	66	L	0	0	-474	474	-474
YNL064C	YMR214W	YDJ1	SCJ1	34	3	S	1	127	67	1	S	0	144	-33	-33	-33
YNL064C	YNL007C	YDJ1	SIS1	34	3	S	1	127	274	3	S	1	162	240	240	-240
YNL068C	YIL131C	FKH2	FKH1	26	29	S	4	511	31	10	S	1	169	-5	-5	-5
YNL071W	YDR148C	PDA2	KGD2	52	2	S	2	157	51	72	L	1	112	-1	1	1
YNL077W	YMR214W	APJ1	SCJ1	20	3	S	2	251	67	1	S	0	144	-47	-47	-47
YNL077W	YFL016C	APJ1	MDJ1	20	3	S	2	251	53	0	S	1	176	-33	-33	-33
YNL077W	YNL064C	APJ1	YDJ1	20	3	S	2	251	34	3	S	1	127	14	-14	-14
YNL077W	YNL007C	APJ1	SIS1	20	3	S	2	251	274	3	S	1	162	254	-254	-254
YNL079C	YIL138C	TPM1	TPM2	153	29	S	1	97	24	154	L	0	0	-129	129	129
YNL093W	YDL137W	YPT53	ARF2	28	12	S	1	40	113	1	S	0	4	-85	-85	-85
YNL093W	YPL051W	YPT53	ARL3	28	12	S	1	40	72	1	S	0	0	-44	-44	-44
YNL093W	YMR138W	YPT53	CIN4	28	12	S	1	40	64	1	S	0	14	-36	-36	-36
YNL093W	YBR264C	YPT53	YPT10	28	12	S	1	40	57	1	S	0	34	-29	-29	-29
YNL093W	YCR027C	YPT53	RHB1	28	12	S	1	40	34	17	S	0	19	6	-6	-6
YNL095C	YOR092W		ECM3	83	1	S	2	172	3	3	S	1	209	-80	80	80
YNL098C	YKR014C	RAS2	YPT52	25	11	S	2	142	773	0	S	0	0	-748	-748	-748
YNL098C	YDL137W	RAS2	ARF2	25	11	S	2	142	113	1	S	0	4	-88	-88	-88
YNL098C	YER031C	RAS2	YPT31	25	11	S	2	142	77	10	S	1	45	-52	-52	-52
YNL098C	YPL051W	RAS2	ARL3	25	11	S	2	142	72	1	S	0	0	-47	-47	-47
YNL098C	YMR138W	RAS2	CIN4	25	11	S	2	142	64	1	S	0	14	-39	-39	-39
YNL098C	YBR264C	RAS2	YPT10	25	11	S	2	142	57	1	S	0	34	-32	-32	-32
YNL098C	YML064C	RAS2	TEM1	25	11	S	2	142	26	22	S	0	0	1	-1	-1
YNL098C	YNL093W	RAS2	YPT53	25	11	S	2	142	28	12	S	1	40	3	-3	-3
YNL098C	YCR027C	RAS2	RHB1	25	11	S	2	142	34	17	S	0	19	9	-9	-9
YNL098C	YGR152C	RAS2	RSR1	25	11	S	2	142	11	1	S	1	100	14	14	14
YNL098C	YOR101W	RAS2	RAS1	25	11	S	2	142	106	12	S	2	114	81	-81	81
YNL098C	YIL118W	RAS2	RHO3	25	11	S	2	142	171	17	S	0	29	146	-146	-146
YNL104C	YOR108W	LEU4	LEU9	42	35	L	0	13	38	3	S	0	35	4	-4	4
YNL116W	YHR115C	DMA2	DMA1	23	55	L	2	189	24	27	S	1	117	-1	-1	-1
YNL134C	YBR046C		ZTA1	104	3	S	0	0	2	3	S	0	0	-102	-102	-102
YNL134C	YLR460C			104	3	S	0	0	9	8	S	0	0	-95	-95	-95
YNL134C	YMR318C		ADH6	104	3	S	0	0	57	2	S	0	0	47	-47	-47
YNL134C	YMR303C		ADH2	104	3	S	0	0	41	1	S	0	0	63	-63	-63
YNL154C	YER123W	YCK2	YCK3	18	75	L	1	187	25	12	S	1	174	-7	-7	7
YNL154C	YPL204W	YCK2	HRR25	18	75	L	1	187	25	1	S	0	11	-7	-7	-7
YNL154C	YHR135C	YCK2	YCK1	18	75	L	1	187	14	68	L	1	172	4	4	-4
YNL161W	YPR111W	CBK1	DBF20	31	351	L	0	45	16	168	L	0	91	15	-15	15
YNL161W	YGR092W	CBK1	DBF2	31	351	L	0	45	11	108	L	2	150	20	-20	-20
YNL180C	YGR152C	RHO5	RSR1	29	0	S	1	122	11	1	S	1	100	-18	18	-18
YNL180C	YNL098C	RHO5	RAS2	29	0	S	1	122	25	11	S	2	142	-4	-4	-4
YNL180C	YML064C	RHO5	TEM1	29	0	S	1	122	26	22	S	0	0	-3	3	3
YNL180C	YNL093W	RHO5	YPT53	29	0	S	1	122	28	12	S	1	40	-1	1	-1
YNL180C	YCR027C	RHO5	RHB1	29	0	S	1	122	34	17	S	0	19	5	-5	-5
YNL180C	YBR264C	RHO5	YPT10	29	0	S	1	122	57	1	S	0	34	28	-28	-28
YNL180C	YMR138W	RHO5	CIN4	29	0	S	1	122	64	1	S	0	14	35	-35	-35
YNL180C	YPL051W	RHO5	ARL3	29	0	S	1	122	72	1	S	0	0	43	-43	-43
YNL180C	YER031C	RHO5	YPT31	29	0	S	1	122	77	10	S	1	45	48	-48	48
YNL180C	YOR101W	RHO5	RAS1	29	0	S	1	122	106	12	S	2	114	77	77	77
YNL180C	YDL137W	RHO5	ARF2	29	0	S	1	122	113	1	S	0	4	84	-84	-84
YNL180C	YIL118W	RHO5	RHO3	29	0	S	1	122	171	17	S	0	29	142	-142	-142
YNL180C	YKR014C	RHO5	YPT52	29	0	S	1	122	773	0	S	0	0	744	-744	-744
YNL183C	YDL025C	NPR1		7	435	L	0	13	32	300	L	0	12	-25	-25	25
YNL183C	YCR008W	NPR1	SAT4	7	435	L	0	13	12	314	L	0	13	-5	5	5
YNL209W	YDL229W	SSB2	SSB1	712	5	S	0	57	149	5	S	0	52	-563	563	-563
YNL231C	YNL264C	PDR16	PDR17	69	49	L	0	19	52	43	L	0	0	17	17	-17
YNL268W	YLL061W	LYP1	MMP1	21	4	S	1	103	2	74	L	0	0	-19	19	19
YNL268W	YPL265W	LYP1	DIP5	21	4	S	1	103	7	88	L	0	11	-14	14	14
YNL268W	YOL020W	LYP1	TAT2	21	4	S	1	103	26	3	S	1	81	-5	-5	5
YNL268W	YPL274W	LYP1	SAM3	21	4	S	1	103	16	80	L	0	13	-5	5	5
YNL268W	YBR068C	LYP1	BAP2	21	4	S	1	103	18	97	L	0	9	-3	3	3
YNL268W	YGR191W	LYP1	HIP1	21	4	S	1	103	23	8	S	1	74	2	-2	2
YNL268W	YDR046C	LYP1	BAP3	21	4	S	1	103	27	92	L	0	3	6	-6	-6
YNL268W	YEL063C	LYP1	CAN1	21	4	S	1	103	29	90	L	0	4	8	-8	-8
YNL268W	YBR132C	LYP1	AGP2	21	4	S	1	103	89	8	S	1	62	68	-68	68
YNL278W	YLR187W	CAF120	SKG3	2	7	S	1	351	14	74	L	3	379	12	12	12
YNL293W	YOL112W	MSB3	MSB4	23	11	S	1	164	28	9	S	1	72	-5	-5	5
YNL298W	YOL113W	CLA4	SKM1	105	66	L	1	341	21	1	S	1	233	84	84	-84
YNL299W	YOL115W	TRF5	PAP2	35	37	L	1	197	43	24	S	1	114	-8	-8	8
YNL322C	YBR067C	KRE1	TIP1	14	7	S	1	63	233	3	S	1	105	-219	219	-219
YNL322C	YOR247W	KRE1	SRL1	14	7	S	1	63	56	2	S	0	55	-42	-42	-42
YNL322C	YGR282C	KRE1	BGL2	14	7	S	1	63	27	1	S	0	4	-13	-13	-13
YNL322C	YKL096W	KRE1	CWP1	14	7	S	1	63	25	5	S	1	107	-11	11	-11
YNL322C	YER011W	KRE1	TIR1	14	7	S	1	63	2	3	S	1	208	12	-12	12
YNL322C	YLR194C	KRE1		14	7	S	1	63	2	3	S	1	112	12	-12	12
YNL323W	YNR048W	LEM3		17	1	S	1	61	30	1	S	0	45	13	-13	-13
YNL323W	YCR094W	LEM3	CDC50	17	1	S	1	61	47	31	L	0	28	30	-30	-30
YNL336W	YNR075W	COS1	COS10	58	12	S	0	27	548	4	S	0	9	-490	-490	490
YNL336W	YML132W	COS1	COS2	58	12	S	0	27	33	12	S	0	22	-25	25	-25
YNL336W	YHL048W	COS1		58	12	S	0	27	19	11	S	0	25	39	39	-39
YNL336W	YFL062W	COS1	COS4	58	12	S	0	27	115	12	S	0	29	57	57	-57
YNR011C	YKL078W	PRP2	DHR2	7	223	L	0	50	46	77	L	0	71	-39	39	-39
YNR011C	YGL120C	PRP2	PRP43	7	223	L	0	50	32	88	L	0	60	-25	25	-25
YNR026C	YCR067C	SEC12	SED4	61	4	S	0	18	62	9	S	3	546	1	1	1
YNR027W	YEL029C	BUD17	BUD16	234	8	S	0	0	17	1	S	0	12	217	-217	217
YNR032W	YDL047W	PPG1	SIT4	39	0	S	0	53	34	3	S	0	22	-5	5	-5
YNR032W	YDR075W	PPG1	PPH3	39	0	S	0	53	61	0	S	0	3	22	-22	22
YNR032W	YER133W	PPG1	GLC7	39	0	S	0	53	61	3	S	0	0	22	-22	22
YNR034W	YHR163W	SOL1	SOL3	37	2	S	0	24	396	0	S	0	0	-359	-359	359
YNR038W	YDL160C	DBP6	DHH1	74	175	L	0	21	176	46	L	0	4	-102	-102	102
YNR038W	YOR046C	DBP6	DBP5	74	175	L	0	21	70	93	L	0	5	4	4	-4
YNR038W	YDR021W	DBP6	FAL1	74	175	L	0	21	46	1	S	0	28	28	-28	28
YNR038W	YGL078C	DBP6	DBP3	74	175	L	0	21	33	112	L	0	9	41	41	-41
YNR038W	YDR243C	DBP6	PRP28	74	175	L	0	21	31	3	S	1	172	43	-43	-43
YNR038W	YFL002C	DBP6	SPB4	74	175	L	0	21	29	3	S	1	65	45	-45	-45
YNR038W	YPL119C	DBP6	DBP1	74	175	L	0	21	18	154	L	0	12	56	56	-56
YNR038W	YDL084W	DBP6	SUB2	74	175	L	0	21	17	66	L	0	14	57	57	-57
YNR048W	YCR094W		CDC50	30	1	S	0	45	47	31	L	0	28	17	-17	17
YOL001W	YIL050W	PHO80	PCL7	208	22	S	1	70	19	101	L	0	25	-189	189	189
YOL012C	YBL003C	HTZ1	HTA2	261	32	L	0	12	167	26	S	0	9	94	94	-94
YOL017W	YFR013W	ESC8	IOC3	30	1	S	1	185	87	28	S	2	230	57	57	57
YOL020W	YLL061W	TAT2	MMP1	26	3	S	1	81	2	74	L	0	0	-24	24	24
YOL020W	YPL274W	TAT2	SAM3	26	3	S	1	81	16	80	L	0	13	-10	10	10
YOL020W	YEL063C	TAT2	CAN1	26	3	S	1	81	29	90	L	0	4	3	-3	-3
YOL027C	YPR125W	MDM38	YLH47	43	8	S	2	235	44	7	S	2	114	-1	-1	1
YOL045W	YAL017W	PSK2	PSK1	45	49	L	4	357	3	7	S	3	552	42	42	42
YOL047C	YOL048C		RRT8	35	8	S	0	42	112	8	S	0	41	77	-77	77
YOL059W	YDL022W	GPD2	GPD1	116	4	S	0	17	250	8	S	0	22	134	134	-134
YOL062C	YPL259C	APM4	APM1	2	0	S	1	97	37	0	S	0	85	35	-35	-35
YOL066C	YDL036C	RIB2	PUS9	42	11	S	1	49	129	9	S	1	61	-87	87	-87
YOL103W	YDR342C	ITR2	HXT7	71	13	S	1	102	81	54	L	0	18	10	-10	-10
YOL103W	YDR497C	ITR2	ITR1	71	13	S	1	102	59	3	S	1	86	12	12	-12
YOL103W	YBR241C	ITR2		71	13	S	1	102	86	20	S	0	16	15	-15	-15
YOL126C	YKL085W	MDH2	MDH1	244	11	S	0	0	167	18	S	0	0	-77	-77	-77
YOL126C	YDL078C	MDH2	MDH3	244	11	S	0	0	64	0	S	0	0	180	-180	-180
YOL130W	YFL050C	ALR1	ALR2	13	22	S	3	380	3	29	S	3	374	-10	10	-10
YOR008C	YHR143W	SLG1	DSE2	25	4	S	1	186	1323	2	S	1	232	-1298	1298	-1298
YOR008C	YBR067C	SLG1	TIP1	25	4	S	1	186	233	3	S	1	105	-208	-208	208
YOR008C	YOR247W	SLG1	SRL1	25	4	S	1	186	56	2	S	0	55	-31	-31	-31
YOR008C	YNL322C	SLG1	KRE1	25	4	S	1	186	14	7	S	1	63	-11	11	-11
YOR008C	YGR282C	SLG1	BGL2	25	4	S	1	186	27	1	S	0	4	-2	-2	-2
YOR008C	YKL096W	SLG1	CWP1	25	4	S	1	186	25	5	S	1	107	0	0	0
YOR008C	YKR013W	SLG1	PRY2	25	4	S	1	186	32	6	S	1	174	7	-7	7
YOR008C	YER011W	SLG1	TIR1	25	4	S	1	186	2	3	S	1	208	23	-23	23
YOR008C	YLR194C	SLG1		25	4	S	1	186	2	3	S	1	112	23	23	-23
YOR008C	YLR332W	SLG1	MID2	25	4	S	1	186	53	7	S	1	246	28	28	-28
YOR025W	YDR191W	HST3	HST4	3	36	L	0	1	33	3	S	1	79	-30	30	30
YOR025W	YPL015C	HST3	HST2	3	36	L	0	1	33	14	S	0	0	-30	-30	30
YOR040W	YDR272W	GLO4	GLO2	252	2	S	0	5	298	0	S	0	0	-46	-46	46
YOR046C	YDR021W	DBP5	FAL1	70	93	L	0	5	46	1	S	0	28	24	-24	24
YOR046C	YDL084W	DBP5	SUB2	70	93	L	0	5	17	66	L	0	14	53	-53	53
YOR047C	YDR277C	STD1	MTH1	8	38	L	0	62	28	75	L	1	110	20	20	20
YOR061W	YDL108W	CKA2	KIN28	54	46	L	0	0	336	1	S	0	12	-282	282	-282
YOR061W	YPL031C	CKA2	PHO85	54	46	L	0	0	217	4	S	0	11	-163	163	-163
YOR071C	YLR237W		THI7	11	3	S	0	24	33	29	S	0	0	22	-22	22
YOR076C	YPR080W	SKI7	TEF1	20	55	L	2	153	56	8	S	0	0	-36	-36	-36
YOR076C	YKR084C	SKI7	HBS1	20	55	L	2	153	43	8	S	1	117	-23	-23	-23
YOR086C	YNL087W	TCB1	TCB2	318	11	S	1	262	19	54	L	2	238	-299	-299	-299
YOR101W	YKR014C	RAS1	YPT52	106	12	S	2	114	773	0	S	0	0	-667	-667	-667
YOR101W	YML064C	RAS1	TEM1	106	12	S	2	114	26	22	S	0	0	-80	80	80
YOR101W	YNL093W	RAS1	YPT53	106	12	S	2	114	28	12	S	1	40	-78	78	78
YOR101W	YCR027C	RAS1	RHB1	106	12	S	2	114	34	17	S	0	19	-72	72	72
YOR101W	YDL137W	RAS1	ARF2	106	12	S	2	114	113	1	S	0	4	-7	-7	-7
YOR101W	YER031C	RAS1	YPT31	106	12	S	2	114	77	10	S	1	45	29	29	29
YOR101W	YPL051W	RAS1	ARL3	106	12	S	2	114	72	1	S	0	0	34	34	34
YOR101W	YMR138W	RAS1	CIN4	106	12	S	2	114	64	1	S	0	14	42	42	42
YOR101W	YBR264C	RAS1	YPT10	106	12	S	2	114	57	1	S	0	34	49	49	49
YOR101W	YIL118W	RAS1	RHO3	106	12	S	2	114	171	17	S	0	29	65	-65	-65
YOR101W	YGR152C	RAS1	RSR1	106	12	S	2	114	11	1	S	1	100	95	95	95
YOR120W	YJR096W	GCY1		45	12	S	0	0	63	2	S	0	0	-18	18	18
YOR120W	YDR368W	GCY1	YPR1	45	12	S	0	0	74	15	S	0	0	29	29	29
YOR130C	YNL003C	ORT1	PET8	23	16	S	0	44	29	1	S	0	45	-6	6	-6
YOR157C	YER012W	PUP1	PRE1	254	1	S	0	0	1131	0	S	0	0	-877	877	877
YOR157C	YJL001W	PUP1	PRE3	254	1	S	0	0	36	2	S	0	0	-218	-218	-218
YOR157C	YGR135W	PUP1	PRE9	254	1	S	0	0	47	8	S	0	0	-207	-207	-207
YOR157C	YGL011C	PUP1	SCL1	254	1	S	0	0	73	16	S	0	0	-181	-181	-181
YOR179C	YLR277C	SYC1	YSH1	287	14	S	0	33	34	5	S	0	48	253	-253	253
YOR229W	YOR230W	WTM2	WTM1	52	20	S	0	44	62	10	S	0	0	-10	-10	10
YOR231W	YPL026C	MKK1	SKS1	18	219	L	0	13	879	2	S	0	4	-861	-861	861
YOR231W	YDL108W	MKK1	KIN28	18	219	L	0	13	336	1	S	0	12	-318	-318	318
YOR231W	YLR113W	MKK1	HOG1	18	219	L	0	13	273	10	S	1	120	-255	255	255
YOR231W	YPL031C	MKK1	PHO85	18	219	L	0	13	217	4	S	0	11	-199	-199	199
YOR231W	YFL029C	MKK1	CAK1	18	219	L	0	13	141	1	S	0	10	-123	-123	123
YOR231W	YFR014C	MKK1	CMK1	18	219	L	0	13	111	37	L	0	12	-93	-93	93
YOR231W	YGR040W	MKK1	KSS1	18	219	L	0	13	83	9	S	0	42	-65	65	-65
YOR231W	YPL209C	MKK1	IPL1	18	219	L	0	13	78	103	L	0	12	-60	-60	60
YOR231W	YHR030C	MKK1	SLT2	18	219	L	0	13	62	17	S	1	156	-44	44	44
YOR231W	YIL035C	MKK1	CKA1	18	219	L	0	13	62	27	S	0	0	-44	-44	44
YOR231W	YOR061W	MKK1	CKA2	18	219	L	0	13	54	46	L	0	0	-36	-36	36
YOR231W	YBL016W	MKK1	FUS3	18	219	L	0	13	43	8	S	0	26	-25	25	-25
YOR231W	YGR052W	MKK1		18	219	L	0	13	35	0	S	1	64	-17	17	17
YOR231W	YPL140C	MKK1	MKK2	18	219	L	0	13	29	211	L	0	13	-11	11	11
YOR231W	YDR247W	MKK1	VHS1	18	219	L	0	13	28	9	S	0	11	-10	-10	10
YOR231W	YPL203W	MKK1	TPK2	18	219	L	0	13	25	69	L	0	45	-7	7	-7
YOR231W	YKL166C	MKK1	TPK3	18	219	L	0	13	24	1	S	1	109	-6	6	6
YOR231W	YMR139W	MKK1	RIM11	18	219	L	0	13	21	36	L	0	0	-3	-3	3
YOR256C	YPL176C	TRE2	TRE1	2	11	S	0	47	3	63	L	0	38	1	-1	1
YOR295W	YMR233W	UAF30	TRI1	826	4	S	1	76	106	4	S	1	75	-720	720	-720
YOR299W	YMR237W	BUD7	BCH1	62	7	S	0	106	46	8	S	0	81	-16	16	-16
YOR310C	YLR197W	NOP58	NOP56	38	0	S	0	8	18	1	S	0	12	-20	-20	20
YOR326W	YMR109W	MYO2	MYO5	168	2	S	1	279	168	27	S	1	262	0	0	0
YOR337W	YLR098C	TEA1	CHA4	4	71	L	1	81	65	45	L	0	19	-61	-61	-61
YOR362C	YER012W	PRE10	PRE1	53	10	S	0	5	1131	0	S	0	0	-1078	-1078	1078
YOR362C	YOR157C	PRE10	PUP1	53	10	S	0	5	254	1	S	0	0	-201	-201	201
YOR362C	YGR135W	PRE10	PRE9	53	10	S	0	5	47	8	S	0	0	6	6	-6
YOR362C	YJL001W	PRE10	PRE3	53	10	S	0	5	36	2	S	0	0	17	17	-17
YOR362C	YGL011C	PRE10	SCL1	53	10	S	0	5	73	16	S	0	0	20	-20	20
YOR371C	YAL056W	GPB1	GPB2	28	10	S	1	142	8	10	S	0	197	-20	20	20
YOR374W	YPL061W	ALD4	ALD6	41	38	L	0	0	115	7	S	0	0	-74	74	74
YOR374W	YMR169C	ALD4	ALD3	41	38	L	0	0	34	2	S	0	2	7	-7	7
YOR374W	YBR006W	ALD4	UGA2	41	38	L	0	0	31	16	S	0	0	10	-10	-10
YPL004C	YGR086C	LSP1	PIL1	389	49	L	1	99	113	36	L	0	47	276	276	276
YPL017C	YPL091W	IRC15	GLR1	29	6	S	0	0	35	9	S	0	3	6	6	-6
YPL019C	YFL004W	VTC3	VTC2	17	1	S	2	243	26	1	S	1	251	9	-9	-9
YPL026C	YMR139W	SKS1	RIM11	879	2	S	0	4	21	36	L	0	0	-858	858	-858
YPL026C	YPL203W	SKS1	TPK2	879	2	S	0	4	25	69	L	0	45	-854	-854	854
YPL026C	YDR247W	SKS1	VHS1	879	2	S	0	4	28	9	S	0	11	-851	-851	851
YPL026C	YBL016W	SKS1	FUS3	879	2	S	0	4	43	8	S	0	26	-836	-836	836
YPL026C	YOR061W	SKS1	CKA2	879	2	S	0	4	54	46	L	0	0	-825	825	-825
YPL026C	YHR030C	SKS1	SLT2	879	2	S	0	4	62	17	S	1	156	-817	-817	-817
YPL026C	YIL035C	SKS1	CKA1	879	2	S	0	4	62	27	S	0	0	-817	817	-817
YPL026C	YPL209C	SKS1	IPL1	879	2	S	0	4	78	103	L	0	12	-801	-801	801
YPL026C	YGR040W	SKS1	KSS1	879	2	S	0	4	83	9	S	0	42	-796	-796	796
YPL026C	YFR014C	SKS1	CMK1	879	2	S	0	4	111	37	L	0	12	-768	-768	768
YPL026C	YPL031C	SKS1	PHO85	879	2	S	0	4	217	4	S	0	11	-662	-662	662
YPL026C	YLR113W	SKS1	HOG1	879	2	S	0	4	273	10	S	1	120	-606	-606	-606
YPL026C	YDL108W	SKS1	KIN28	879	2	S	0	4	336	1	S	0	12	543	-543	543
YPL026C	YFL029C	SKS1	CAK1	879	2	S	0	4	141	1	S	0	10	738	-738	738
YPL026C	YGR052W	SKS1		879	2	S	0	4	35	0	S	1	64	844	-844	-844
YPL026C	YKL166C	SKS1	TPK3	879	2	S	0	4	24	1	S	1	109	855	-855	-855
YPL048W	YKL081W	CAM1	TEF4	45	1	S	1	49	105	1	S	1	46	60	-60	60
YPL051W	YMR138W	ARL3	CIN4	72	1	S	0	0	64	1	S	0	14	-8	-8	8
YPL051W	YDL137W	ARL3	ARF2	72	1	S	0	0	113	1	S	0	4	41	41	-41
YPL053C	YOR099W	KTR6	KTR1	27	6	S	0	35	3	7	S	0	31	-24	24	-24
YPL053C	YJL139C	KTR6	YUR1	27	6	S	0	35	15	8	S	0	37	-12	-12	12
YPL053C	YBR205W	KTR6	KTR3	27	6	S	0	35	17	10	S	0	45	-10	-10	10
YPL053C	YDR483W	KTR6	KRE2	27	6	S	0	35	2	3	S	1	77	25	-25	-25
YPL061W	YBR006W	ALD6	UGA2	115	7	S	0	0	31	16	S	0	0	-84	-84	-84
YPL081W	YBR189W	RPS9A	RPS9B	169	23	S	0	0	29	24	S	0	0	-140	-140	-140
YPL106C	YBL075C	SSE1	SSA3	101	1	S	1	107	59	1	S	2	84	-42	-42	-42
YPL106C	YLR369W	SSE1	SSQ1	101	1	S	1	107	61	8	S	1	60	-40	40	-40
YPL106C	YAL005C	SSE1	SSA1	101	1	S	1	107	77	1	S	1	80	-24	24	-24
YPL106C	YJL034W	SSE1	KAR2	101	1	S	1	107	124	7	S	0	86	23	-23	-23
YPL106C	YDL229W	SSE1	SSB1	101	1	S	1	107	149	5	S	0	52	48	-48	-48
YPL106C	YNL209W	SSE1	SSB2	101	1	S	1	107	712	5	S	0	57	611	-611	-611
YPL106C	YBR169C	SSE1	SSE2	101	1	S	1	107	5252	1	S	1	123	5151	5151	-5151
YPL112C	YOR193W	PEX25	PEX27	180	8	S	1	69	42	9	S	0	42	-138	138	138
YPL119C	YDL160C	DBP1	DHH1	18	154	L	0	12	176	46	L	0	4	-158	-158	158
YPL119C	YOR046C	DBP1	DBP5	18	154	L	0	12	70	93	L	0	5	-52	-52	52
YPL119C	YDR021W	DBP1	FAL1	18	154	L	0	12	46	1	S	0	28	-28	28	-28
YPL119C	YGL078C	DBP1	DBP3	18	154	L	0	12	33	112	L	0	9	-15	-15	15
YPL119C	YDR243C	DBP1	PRP28	18	154	L	0	12	31	3	S	1	172	-13	13	13
YPL119C	YFL002C	DBP1	SPB4	18	154	L	0	12	29	3	S	1	65	-11	11	11
YPL119C	YDL084W	DBP1	SUB2	18	154	L	0	12	17	66	L	0	14	1	-1	1
YPL134C	YBR085W	ODC1	AAC3	181	10	S	0	52	21	15	S	0	56	-160	-160	160
YPL134C	YOR130C	ODC1	ORT1	181	10	S	0	52	23	16	S	0	44	-158	158	-158
YPL134C	YKR052C	ODC1	MRS4	181	10	S	0	52	62	22	S	0	32	-119	119	-119
YPL134C	YNL003C	ODC1	PET8	181	10	S	0	52	29	1	S	0	45	152	152	-152
YPL134C	YLR348C	ODC1	DIC1	181	10	S	0	52	398	16	S	0	45	217	-217	217
YPL134C	YDL119C	ODC1		181	10	S	0	52	429	11	S	0	26	248	-248	248
YPL135W	YOR226C	ISU1	ISU2	25	1	S	0	0	31	24	S	0	0	6	6	6
YPL140C	YPL026C	MKK2	SKS1	29	211	L	0	13	879	2	S	0	4	-850	-850	850
YPL140C	YDL108W	MKK2	KIN28	29	211	L	0	13	336	1	S	0	12	-307	-307	307
YPL140C	YLR113W	MKK2	HOG1	29	211	L	0	13	273	10	S	1	120	-244	244	244
YPL140C	YPL031C	MKK2	PHO85	29	211	L	0	13	217	4	S	0	11	-188	-188	188
YPL140C	YFL029C	MKK2	CAK1	29	211	L	0	13	141	1	S	0	10	-112	-112	112
YPL140C	YFR014C	MKK2	CMK1	29	211	L	0	13	111	37	L	0	12	-82	-82	82
YPL140C	YGR040W	MKK2	KSS1	29	211	L	0	13	83	9	S	0	42	-54	54	-54
YPL140C	YPL209C	MKK2	IPL1	29	211	L	0	13	78	103	L	0	12	-49	-49	49
YPL140C	YHR030C	MKK2	SLT2	29	211	L	0	13	62	17	S	1	156	-33	33	33
YPL140C	YIL035C	MKK2	CKA1	29	211	L	0	13	62	27	S	0	0	-33	-33	33
YPL140C	YOR061W	MKK2	CKA2	29	211	L	0	13	54	46	L	0	0	-25	-25	25
YPL140C	YBL016W	MKK2	FUS3	29	211	L	0	13	43	8	S	0	26	-14	14	-14
YPL140C	YGR052W	MKK2		29	211	L	0	13	35	0	S	1	64	-6	6	6
YPL140C	YDR247W	MKK2	VHS1	29	211	L	0	13	28	9	S	0	11	1	1	-1
YPL140C	YPL203W	MKK2	TPK2	29	211	L	0	13	25	69	L	0	45	4	-4	4
YPL140C	YKL166C	MKK2	TPK3	29	211	L	0	13	24	1	S	1	109	5	-5	-5
YPL140C	YMR139W	MKK2	RIM11	29	211	L	0	13	21	36	L	0	0	8	8	-8
YPL150W	YOR233W		KIN4	9	40	L	1	487	7	45	L	3	437	-2	-2	-2
YPL202C	YGL071W	AFT2	AFT1	35	11	S	0	135	23	24	S	1	236	-12	-12	-12
YPL203W	YDL108W	TPK2	KIN28	25	69	L	0	45	336	1	S	0	12	-311	-311	311
YPL203W	YPL031C	TPK2	PHO85	25	69	L	0	45	217	4	S	0	11	-192	-192	192
YPL203W	YFL029C	TPK2	CAK1	25	69	L	0	45	141	1	S	0	10	-116	-116	116
YPL203W	YGR040W	TPK2	KSS1	25	69	L	0	45	83	9	S	0	42	-58	-58	58
YPL203W	YIL035C	TPK2	CKA1	25	69	L	0	45	62	27	S	0	0	-37	-37	37
YPL203W	YOR061W	TPK2	CKA2	25	69	L	0	45	54	46	L	0	0	-29	-29	29
YPL203W	YBL016W	TPK2	FUS3	25	69	L	0	45	43	8	S	0	26	-18	-18	18
YPL203W	YGR052W	TPK2		25	69	L	0	45	35	0	S	1	64	-10	10	10
YPL203W	YMR139W	TPK2	RIM11	25	69	L	0	45	21	36	L	0	0	4	4	-4
YPL203W	YPL209C	TPK2	IPL1	25	69	L	0	45	78	103	L	0	12	53	-53	53
YPL209C	YDL108W	IPL1	KIN28	78	103	L	0	12	336	1	S	0	12	-258	258	258
YPL209C	YPL031C	IPL1	PHO85	78	103	L	0	12	217	4	S	0	11	-139	-139	139
YPL209C	YOR061W	IPL1	CKA2	78	103	L	0	12	54	46	L	0	0	24	24	-24
YPL209C	YBL016W	IPL1	FUS3	78	103	L	0	12	43	8	S	0	26	35	-35	35
YPL216W	YGL133W		ITC1	52	0	S	1	253	116	2	S	3	456	64	64	64
YPL219W	YGL134W	PCL8	PCL10	14	11	S	1	174	10	12	S	1	170	-4	4	-4
YPL223C	YMR175W	GRE1	SIP18	80	5	S	1	62	34	65	L	0	0	-46	46	46
YPL226W	YNL014W	NEW1	HEF3	33	8	S	1	202	3	10	S	1	122	-30	30	-30
YPL226W	YLR249W	NEW1	YEF3	33	8	S	1	202	191	9	S	2	110	158	158	158
YPL228W	YMR180C	CET1	CTL1	33	18	S	1	285	114	25	S	0	79	81	-81	-81
YPL229W	YMR181C			84	8	S	0	88	26	7	S	0	46	58	58	-58
YPL265W	YBR132C	DIP5	AGP2	7	88	L	0	11	89	8	S	1	62	-82	82	82
YPL265W	YOL020W	DIP5	TAT2	7	88	L	0	11	26	3	S	1	81	-19	19	19
YPL265W	YGR191W	DIP5	HIP1	7	88	L	0	11	23	8	S	1	74	-16	16	16
YPL265W	YPL274W	DIP5	SAM3	7	88	L	0	11	16	80	L	0	13	-9	9	-9
YPL265W	YLL061W	DIP5	MMP1	7	88	L	0	11	2	74	L	0	0	5	5	-5
YPL265W	YDR046C	DIP5	BAP3	7	88	L	0	11	27	92	L	0	3	20	-20	20
YPL265W	YEL063C	DIP5	CAN1	7	88	L	0	11	29	90	L	0	4	22	-22	22
YPL270W	YMR301C	MDL2	ATM1	57	3	S	2	181	34	1	S	1	99	23	23	23
YPL270W	YLR188W	MDL2	MDL1	57	3	S	2	181	22	1	S	1	93	35	35	35
YPL273W	YLL062C	SAM4	MHT1	129	4	S	0	0	463	8	S	0	0	334	334	334
YPL274W	YLL061W	SAM3	MMP1	16	80	L	0	13	2	74	L	0	0	14	14	-14
YPR119W	YGR108W	CLB2	CLB1	22	21	S	1	175	14	25	S	1	116	-8	8	-8
YPR119W	YDL155W	CLB2	CLB3	22	21	S	1	175	20	43	L	1	98	-2	2	-2
YPR119W	YPR120C	CLB2	CLB5	22	21	S	1	175	44	144	L	0	1	22	-22	-22
YPR120C	YDL155W	CLB5	CLB3	44	144	L	0	1	20	43	L	1	98	24	-24	-24
YPR128C	YBR085W	ANT1	AAC3	39	0	S	0	73	21	15	S	0	56	-18	18	-18
YPR128C	YOR130C	ANT1	ORT1	39	0	S	0	73	23	16	S	0	44	-16	16	-16
YPR128C	YNL003C	ANT1	PET8	39	0	S	0	73	29	1	S	0	45	-10	10	-10
YPR128C	YJL133W	ANT1	MRS3	39	0	S	0	73	37	16	S	0	36	-2	2	-2
YPR128C	YKL120W	ANT1	OAC1	39	0	S	0	73	43	23	S	0	55	4	-4	4
YPR128C	YKR052C	ANT1	MRS4	39	0	S	0	73	62	22	S	0	32	23	-23	23
YPR128C	YPL134C	ANT1	ODC1	39	0	S	0	73	181	10	S	0	52	142	-142	142
YPR128C	YLR348C	ANT1	DIC1	39	0	S	0	73	398	16	S	0	45	359	-359	359
YPR128C	YDL119C	ANT1		39	0	S	0	73	429	11	S	0	26	390	-390	390
YPR156C	YLL028W	TPO3	TPO1	35	160	L	0	23	181	129	L	0	26	-146	146	-146
YPR156C	YGR138C	TPO3	TPO2	35	160	L	0	23	26	152	L	0	23	9	-9	-9
YPR173C	YDL007W	VPS4	RPT2	57	3	S	1	109	17	48	L	0	81	-40	40	40
YPR173C	YGL048C	VPS4	RPT6	57	3	S	1	109	36	3	S	0	101	-21	21	21
YPR173C	YGR028W	VPS4	MSP1	57	3	S	1	109	36	4	S	1	67	-21	21	-21
